# Supplementary material for: Tetra­kis{2,4-bis­[(1-oxo-2-pyridyl)­sulfanyl­methyl]mesitylene} acetone hemisolvate 11.5-hydrate
Source: Acta Crystallogr Sect E Struct Rep Online. 2008 Dec 17;65(Pt 1):o129–30. doi: 10.1107/S1600536808040233 (PMC2968049; doi:10.1107/S1600536808040233)
Supplement: Supplementary file 2 [file e-65-0o129-Isup2.hkl]

#
# h,k,l, Fc-squared, Fo-squared, sigma(Fo-squared) and status flag
#
data_I
_shelx_title ' d1a       P 21/c       R = 0.09'
_shelx_refln_list_code          4
_shelx_F_calc_maximum      411.19
_exptl_crystal_F_000      3883.48
_reflns_d_resolution_high  0.7595
 
loop_
 _symmetry_equiv_pos_as_xyz
 'x, y, z'
 '-x, y+1/2, -z+1/2'
 '-x, -y, -z'
 'x, -y-1/2, z-1/2'
 
_cell_length_a    19.1229
_cell_length_b    28.3879
_cell_length_c    17.3819
_cell_angle_alpha  90.000
_cell_angle_beta  102.808
_cell_angle_gamma  90.000
 
_shelx_F_squared_multiplier     1.000
 
loop_
 _refln_index_h
 _refln_index_k
 _refln_index_l
 _refln_F_squared_calc
 _refln_F_squared_meas
 _refln_F_squared_sigma
 _refln_observed_status
   2   0   0     7110.76    12995.07    186.72 o
   3   0   0    18871.73    13441.34    195.64 o
   4   0   0    10481.24    10812.29    163.43 o
   5   0   0      315.90      614.65     33.63 o
   6   0   0     3101.46     3298.65    109.47 o
   7   0   0      400.85     1427.22     61.60 o
   8   0   0     1915.88     1319.97    111.54 o
   9   0   0    12744.88    11143.23    230.66 o
  10   0   0     6032.86     6461.80    159.98 o
  11   0   0    36649.99    38232.56    685.17 o
  12   0   0    22742.50    22530.56    429.06 o
  13   0   0      215.38      657.21     75.89 o
  14   0   0     9798.03     9930.42    309.81 o
  15   0   0      829.68      915.93    105.74 o
  16   0   0      172.41       40.09     97.59 o
  17   0   0      702.57     1200.05    121.66 o
  18   0   0      335.53      369.09    152.70 o
  19   0   0     1013.23      820.87    180.39 o
  20   0   0       76.07       48.73    163.77 o
  21   0   0        0.20       69.60    164.62 o
  22   0   0        3.51     -157.98    161.71 o
  23   0   0       69.88      308.23    180.31 o
  24   0   0       64.52       72.25    183.21 o
   1   1   0    42443.90    42663.45    427.38 o
   2   1   0     3044.88     5616.05     60.55 o
   3   1   0     5990.13     5717.13     62.65 o
   4   1   0       34.07      119.03     20.83 o
   5   1   0     1643.97     2085.16     50.73 o
   6   1   0    76169.53    79644.66    963.10 o
   7   1   0        2.29       43.32     30.91 o
   8   1   0    26205.06    28101.73    382.65 o
   9   1   0     1023.73      905.36     50.62 o
  10   1   0     1062.67     1525.76     56.65 o
  11   1   0     5516.90     6373.77    122.87 o
  12   1   0     7274.92     8617.71    152.21 o
  13   1   0     2759.81     3649.91     96.67 o
  14   1   0      973.35      978.67     66.08 o
  15   1   0       23.40       60.55     59.64 o
  16   1   0      207.52      189.63     69.38 o
  17   1   0     3541.54     4370.65    132.81 o
  18   1   0       60.59      104.88     76.06 o
  19   1   0      472.58      489.61    114.49 o
  20   1   0      151.20       61.37    109.29 o
  21   1   0       19.17     -107.84    107.84 o
  22   1   0      410.94      692.44    135.08 o
  23   1   0       49.40      -13.29    162.65 o
  24   1   0      131.38      307.49    134.81 o
   0   2   0    11930.93    12049.94    149.70 o
   1   2   0      909.72      266.02     11.28 o
   2   2   0      265.36      671.50     17.00 o
   3   2   0     4953.98     5809.75     70.41 o
   4   2   0     2831.27     3386.11     48.42 o
   5   2   0    10256.45    10022.54    128.45 o
   6   2   0     2132.57     3374.73     92.09 o
   7   2   0     2458.89     5054.40    105.83 o
   8   2   0      458.73      312.96     46.83 o
   9   2   0     1895.00     1963.73     66.52 o
  10   2   0      843.01      737.33     52.75 o
  11   2   0      591.46      745.40     69.48 o
  12   2   0     6554.88     6266.52    124.12 o
  13   2   0     1863.32     2179.87     77.00 o
  14   2   0     2030.03     2615.60     85.67 o
  15   2   0      172.35      121.58     66.00 o
  16   2   0        0.16      -13.92     61.83 o
  17   2   0       35.62      -39.72     65.50 o
  18   2   0      696.91      879.00     86.75 o
  19   2   0       27.72       38.74    108.01 o
  20   2   0        0.00      -62.33    107.44 o
  21   2   0        2.64       38.21    114.50 o
  22   2   0       30.17      -95.21    115.20 o
  23   2   0      145.80       76.13    124.79 o
  24   2   0       19.88      121.17    132.91 o
   1   3   0    19340.56    21161.95    221.61 o
   2   3   0     8646.98    11896.05    129.55 o
   3   3   0    25696.03    24548.55    271.98 o
   4   3   0      725.60     1018.68     32.32 o
   5   3   0        1.25      231.40     27.04 o
   6   3   0     9909.09     8213.54    127.28 o
   7   3   0     5834.09     5750.96    102.87 o
   8   3   0    43563.77    46651.10    619.81 o
   9   3   0     2737.53     2524.88     74.63 o
  10   3   0     3592.77     4136.68     96.31 o
  11   3   0     4671.06     3706.11     93.27 o
  12   3   0     2825.10     2262.67     73.99 o
  13   3   0       45.32       76.56     50.91 o
  14   3   0        3.08       81.10     55.22 o
  15   3   0      209.24      309.12     61.86 o
  16   3   0      713.78      557.62     68.26 o
  17   3   0      450.23      424.50     70.15 o
  18   3   0       41.07       20.67     66.71 o
  19   3   0       46.44       31.28    102.56 o
  20   3   0       54.70      -48.44    108.49 o
  21   3   0       20.43      -56.71    113.87 o
  22   3   0      835.74      972.97    136.25 o
  23   3   0       16.32      279.17    130.71 o
  24   3   0        0.90      112.52    136.71 o
   0   4   0     2393.63     3857.23     66.71 o
   1   4   0      470.99      966.46     22.96 o
   2   4   0   103227.63   124926.46   1410.63 o
   3   4   0     3711.36     1689.23     41.15 o
   4   4   0     5847.98     5052.22     75.01 o
   5   4   0     2211.33     4561.20     91.75 o
   6   4   0       54.19      -27.01     29.85 o
   7   4   0    17655.54    16830.79    240.13 o
   8   4   0      189.09      281.68     48.42 o
   9   4   0       98.30      181.43     48.52 o
  10   4   0     3730.99     3318.17     86.97 o
  11   4   0      863.16     1304.75     60.73 o
  12   4   0      342.16      602.69     54.59 o
  13   4   0      170.86      174.13     52.34 o
  14   4   0      250.89      209.78     56.89 o
  15   4   0       32.11       59.44     71.92 o
  16   4   0      386.87      550.99    106.70 o
  17   4   0      466.04      481.81     69.91 o
  18   4   0        0.91      -47.77     65.00 o
  19   4   0        0.65       37.17     89.63 o
  20   4   0      162.45      -85.02    106.56 o
  21   4   0      295.29      250.45    120.63 o
  22   4   0       19.29       58.01    120.69 o
  23   4   0       26.88      -15.19    137.18 o
  24   4   0      120.11      131.68    128.16 o
   1   5   0     1099.16     1193.03     38.49 o
   2   5   0     6253.72     7407.08    104.23 o
   3   5   0      766.75      813.31     32.32 o
   4   5   0    29582.48    29758.56    369.26 o
   5   5   0     1172.79     1192.07     41.61 o
   6   5   0      698.20      555.82     37.60 o
   7   5   0     3327.27     3060.35     76.53 o
   8   5   0        1.85      -44.41     49.65 o
   9   5   0     1298.48     1359.73     61.70 o
  10   5   0      832.99      760.39     57.36 o
  11   5   0      799.86      957.91     57.35 o
  12   5   0        0.97      117.58     48.14 o
  13   5   0    11089.58    10760.71    183.41 o
  14   5   0      323.71      237.35     58.10 o
  15   5   0      972.27      733.00     69.69 o
  16   5   0      253.01       74.58     63.46 o
  17   5   0      569.94      315.99     69.13 o
  18   5   0      378.19      439.97     73.32 o
  19   5   0       11.15       -6.41     80.55 o
  20   5   0      188.02      105.64     96.38 o
  21   5   0       15.55      -99.65    116.31 o
  22   5   0      262.07      292.33    125.93 o
  23   5   0      207.10      111.32    126.87 o
  24   5   0        3.11      -13.87    152.08 o
   0   6   0   127941.63   122958.63   1862.32 o
   1   6   0     3916.10     2193.49     46.23 o
   2   6   0      116.32      348.42     28.51 o
   3   6   0      138.33      656.45     32.27 o
   4   6   0     1008.69     1605.44     43.53 o
   5   6   0    13561.94    10600.51    157.88 o
   6   6   0        4.31      223.95     36.13 o
   7   6   0     5700.42     5874.27    130.67 o
   8   6   0      197.15      280.70     48.66 o
   9   6   0     1114.36     1297.98     59.96 o
  10   6   0     3970.75     3576.77     99.73 o
  11   6   0     4096.05     3574.26     92.17 o
  12   6   0      701.51      965.92     60.85 o
  13   6   0      192.95      191.23     54.88 o
  14   6   0     1417.58     1169.53     71.02 o
  15   6   0       22.66      -70.67     70.67 o
  16   6   0        3.30       50.06     64.65 o
  17   6   0      399.35      462.52     72.16 o
  18   6   0      226.10      121.78     69.02 o
  19   6   0        5.17      -77.03     77.03 o
  20   6   0      466.73      405.92    103.11 o
  21   6   0     1026.51      923.79    134.74 o
  22   6   0        0.01      149.76    124.08 o
  23   6   0       19.86     -118.62    118.62 o
  24   6   0       37.10      244.05    136.94 o
   1   7   0   169079.94   167412.02   2005.15 o
   2   7   0     1280.28     1277.60     39.07 o
   3   7   0       14.72      203.34     27.68 o
   4   7   0     3876.71     3134.64     66.61 o
   5   7   0     5637.00     5045.67     93.33 o
   6   7   0     4921.10     4323.24     95.77 o
   7   7   0     1421.04     1228.83     56.81 o
   8   7   0      577.68      685.82     53.97 o
   9   7   0      996.12     1021.68     57.81 o
  10   7   0     4135.03     4413.25    101.11 o
  11   7   0      266.46      212.71     49.69 o
  12   7   0        8.09       -7.17     49.02 o
  13   7   0     2449.49     2550.07     87.83 o
  14   7   0        1.78      -55.83     57.15 o
  15   7   0     1490.89     1451.04     80.18 o
  16   7   0       91.78      134.07     66.01 o
  17   7   0      451.04      582.88     74.69 o
  18   7   0       27.07      -67.11     67.11 o
  19   7   0      205.51      159.80     84.42 o
  20   7   0        1.81      -70.62     94.79 o
  21   7   0       11.89      -93.56    114.30 o
  22   7   0        0.04      122.20    124.22 o
  23   7   0       20.32     -100.43    121.17 o
  24   7   0       51.80      115.37    135.02 o
   0   8   0   110695.44   113232.98   1927.60 o
   1   8   0      727.52      809.92     35.29 o
   2   8   0    55331.70    59941.67    781.80 o
   3   8   0     4094.86     3921.58     77.50 o
   4   8   0      978.62      917.93     41.19 o
   5   8   0     4470.22     4538.23     89.90 o
   6   8   0     3241.67     2759.80     76.35 o
   7   8   0     1095.44     1673.20     63.24 o
   8   8   0      612.01      697.82     75.31 o
   9   8   0     3021.22     3184.58     88.10 o
  10   8   0        5.87      -44.39     44.39 o
  11   8   0     2478.92     2115.46     72.96 o
  12   8   0       86.03       30.32     52.75 o
  13   8   0      528.69      794.00     65.03 o
  14   8   0     1954.38     2344.18     88.96 o
  15   8   0       17.09       86.49     64.45 o
  16   8   0     2014.83     1692.50    116.40 o
  17   8   0      499.37      597.96     74.73 o
  18   8   0      752.08      815.68     80.55 o
  19   8   0        1.19      -19.31     79.21 o
  20   8   0      393.64      371.54    102.50 o
  21   8   0      972.95     1217.77    238.10 o
  22   8   0        1.26     -117.69    117.69 o
  23   8   0        2.16       46.09    251.55 o
   1   9   0      643.86      908.32     37.73 o
   2   9   0     7878.77     9858.00    139.88 o
   3   9   0    15606.79    19489.24    271.08 o
   4   9   0     2739.36     3137.67     72.23 o
   5   9   0    21244.67    21529.71    301.41 o
   6   9   0    22739.56    26280.05    363.92 o
   7   9   0       94.69       21.36     46.71 o
   8   9   0      542.24      692.36     53.50 o
   9   9   0       16.90      -11.75     46.04 o
  10   9   0     1309.55     1246.56     61.33 o
  11   9   0     3244.68     2864.84     86.13 o
  12   9   0      411.54      512.78     71.42 o
  13   9   0      261.15      239.62     58.38 o
  14   9   0      593.67      887.87     70.19 o
  15   9   0      598.83      823.25     72.41 o
  16   9   0      228.08      283.32     70.27 o
  17   9   0     1641.71     1516.38     87.81 o
  18   9   0      128.89       33.18     70.22 o
  19   9   0      203.61      246.08     86.90 o
  20   9   0     2181.39     2029.78    130.75 o
  21   9   0        2.16       49.16    121.74 o
  22   9   0      465.03      554.56    134.41 o
  23   9   0       39.78      -89.39    146.01 o
   0  10   0     6018.14     7031.15    154.21 o
   1  10   0      468.84      387.75     33.94 o
   2  10   0    18795.78    15344.55    206.13 o
   3  10   0     5708.91     6896.70    117.86 o
   4  10   0    20715.79    21684.49    330.20 o
   5  10   0    40782.01    39501.20    530.65 o
   6  10   0     1409.01     1640.37     91.83 o
   7  10   0    14285.47    12951.37    201.37 o
   8  10   0       87.93       91.06     47.05 o
   9  10   0        2.77      -44.28     44.28 o
  10  10   0      327.09      407.98     76.80 o
  11  10   0     7353.74     7757.48    146.70 o
  12  10   0     4313.71     4960.37    117.37 o
  13  10   0     1747.41     1705.64     89.53 o
  14  10   0     1990.04     1999.93     85.24 o
  15  10   0        1.69       17.46     65.41 o
  16  10   0     1017.17     1054.52     86.14 o
  17  10   0     1532.89     1749.21     91.63 o
  18  10   0      610.93      695.20    115.29 o
  19  10   0     2011.50     2335.32    116.77 o
  20  10   0     1562.08     1930.11    129.19 o
  21  10   0     2681.44     3209.03    177.81 o
  22  10   0      130.68      140.44    146.19 o
  23  10   0      160.11      -90.21    148.92 o
   1  11   0    74121.20    76743.86    934.75 o
   2  11   0    21875.03    19231.56    254.85 o
   3  11   0     9885.92    10384.86    153.47 o
   4  11   0    27484.60    32808.40    446.83 o
   5  11   0       30.96       41.63     47.37 o
   6  11   0       64.43      231.96     49.62 o
   7  11   0     1329.33     1201.19     58.09 o
   8  11   0     8172.71     8847.45    153.33 o
   9  11   0       50.97       24.76     44.82 o
  10  11   0     5230.57     4826.93    128.50 o
  11  11   0    10369.87    10425.32    184.80 o
  12  11   0     2874.79     2941.94    105.58 o
  13  11   0     3191.03     3368.47    107.90 o
  14  11   0     1021.80     1006.48     76.42 o
  15  11   0      380.90      365.10     71.52 o
  16  11   0      423.85      160.60     68.72 o
  17  11   0       79.93       84.90     70.97 o
  18  11   0      707.83      618.51     89.87 o
  19  11   0       99.56      106.78     86.64 o
  20  11   0     4221.28     4701.47    175.40 o
  21  11   0      218.47      136.64    123.87 o
  22  11   0      582.24      841.57    166.04 o
  23  11   0        7.61      130.16    153.54 o
   0  12   0     7422.00     6165.21    165.98 o
   1  12   0      639.84      351.77     61.07 o
   2  12   0     7103.02     9240.55    143.69 o
   3  12   0     2182.27     2269.29     66.49 o
   4  12   0    20830.53    20770.98    296.77 o
   5  12   0     5255.88     5184.82    107.83 o
   6  12   0      265.59      388.51     50.14 o
   7  12   0      730.99      705.89     54.56 o
   8  12   0     5077.18     4729.27    151.29 o
   9  12   0     8162.02     9311.64    162.73 o
  10  12   0      334.06      232.96     52.39 o
  11  12   0      714.71      575.99     60.51 o
  12  12   0      975.75      994.23     68.53 o
  13  12   0      759.10      862.99     72.40 o
  14  12   0     1174.55     1697.31     87.43 o
  15  12   0     1239.59     1241.03     92.13 o
  16  12   0      454.42      392.46     73.97 o
  17  12   0      619.64      646.42     84.82 o
  18  12   0       75.80      -10.00     79.42 o
  19  12   0       79.48       78.02     85.98 o
  20  12   0     3185.54     3555.16    156.19 o
  21  12   0     2823.17     2869.43    204.87 o
  22  12   0        8.91       57.34    144.28 o
  23  12   0        3.16       22.61    221.75 o
   1  13   0     5647.54     6194.35    112.11 o
   2  13   0      471.58      595.51     49.99 o
   3  13   0     1311.52     1639.25     61.29 o
   4  13   0     2683.66     1946.79     70.10 o
   5  13   0      567.02      545.92     71.44 o
   6  13   0     1396.04     1966.44     89.74 o
   7  13   0       84.94       21.36     46.45 o
   8  13   0     5373.22     6023.66    121.75 o
   9  13   0     2268.41     2442.52     80.00 o
  10  13   0      304.70      150.22     54.02 o
  11  13   0      142.89      171.00     67.35 o
  12  13   0     2335.39     2417.48    105.52 o
  13  13   0     1242.92     1012.42    110.33 o
  14  13   0     1037.96     1373.37    144.39 o
  15  13   0     4029.22     4128.56    131.91 o
  16  13   0       18.27       11.98     70.82 o
  17  13   0      807.22      784.43     87.76 o
  18  13   0        4.48       32.03     82.38 o
  19  13   0     1602.21     1708.62    112.70 o
  20  13   0     2140.91     2106.08    153.26 o
  21  13   0      158.61      250.66    140.59 o
  22  13   0        0.48     -178.91    178.91 o
   0  14   0    15955.17    14349.54    290.26 o
   1  14   0     2041.91     1768.51     98.97 o
   2  14   0      977.32     1077.78     55.85 o
   3  14   0     3836.09     4041.60    104.13 o
   4  14   0     8831.37     7947.79    132.83 o
   5  14   0     1247.69     1344.25     58.18 o
   6  14   0     2062.41     2090.64     70.91 o
   7  14   0     1399.65     1229.64     84.10 o
   8  14   0     2685.51     2211.58     75.84 o
   9  14   0    21972.88    21513.51    317.88 o
  10  14   0     3145.17     2983.39     91.89 o
  11  14   0     1003.24      845.65     67.00 o
  12  14   0     4552.64     4525.51    118.78 o
  13  14   0      396.07      361.36     70.96 o
  14  14   0      677.66      993.69     80.38 o
  15  14   0        2.96      -10.40     70.74 o
  16  14   0      693.11      455.33     79.10 o
  17  14   0      367.41      378.34     79.66 o
  18  14   0      349.71      202.84    110.92 o
  19  14   0      676.64      695.42    148.61 o
  20  14   0     1231.66      852.53    128.71 o
  21  14   0      717.28      720.89    209.94 o
  22  14   0      174.05       90.44    198.28 o
   1  15   0    56209.52    58870.67    731.86 o
   2  15   0     2265.94     1922.99     76.01 o
   3  15   0    27782.66    25848.05    341.80 o
   4  15   0     9729.45     9029.53    146.80 o
   5  15   0      954.17      917.45     53.96 o
   6  15   0     1599.92     1201.17     78.78 o
   7  15   0       27.61       40.10     52.69 o
   8  15   0     7703.50     7325.79    140.73 o
   9  15   0      984.47     1099.82     65.41 o
  10  15   0     5507.73     5967.78    131.23 o
  11  15   0     3634.28     3743.31    114.94 o
  12  15   0      874.34      761.44     71.82 o
  13  15   0        2.22       10.84     65.19 o
  14  15   0       95.56      123.06     68.25 o
  15  15   0      274.96      179.47     70.44 o
  16  15   0       37.14       -3.15     71.89 o
  17  15   0        3.93       35.64     75.11 o
  18  15   0       63.24       94.20     95.93 o
  19  15   0      239.67      442.22    103.67 o
  20  15   0       95.57       50.53    185.81 o
  21  15   0      396.75      703.76    211.29 o
  22  15   0      176.72      372.96    205.34 o
   0  16   0    40885.14    43914.11    787.43 o
   1  16   0     9933.43    10773.84    167.70 o
   2  16   0     3643.53     3626.80     95.85 o
   3  16   0     1025.95      937.50     54.89 o
   4  16   0     3083.20     2799.75     76.71 o
   5  16   0      103.50       62.74     44.19 o
   6  16   0      171.05      239.75     46.08 o
   7  16   0      552.00      647.62     56.09 o
   8  16   0      869.82      991.58     63.10 o
   9  16   0     1045.16     1040.15     76.11 o
  10  16   0      108.80      182.45     60.32 o
  11  16   0       12.33      -11.01     58.83 o
  12  16   0        8.85       70.83     64.01 o
  13  16   0      661.84      715.37     74.88 o
  14  16   0       46.68       23.39     66.80 o
  15  16   0      426.78      394.68     76.58 o
  16  16   0     1369.76     1257.21     90.56 o
  17  16   0      217.61      235.69    102.25 o
  18  16   0      279.93      242.10    114.44 o
  19  16   0      230.90      275.71    119.76 o
  20  16   0        2.79      169.36    142.34 o
  21  16   0       90.90      131.48    200.92 o
  22  16   0        5.87      297.79    199.34 o
   1  17   0     1604.84     2499.18     74.82 o
   2  17   0     4147.30     3767.07     90.99 o
   3  17   0       31.64      -21.51     45.99 o
   4  17   0     1413.41     1491.95     60.78 o
   5  17   0      135.95      108.89     46.06 o
   6  17   0     5679.80     5124.41    108.05 o
   7  17   0      361.58      279.33     49.69 o
   8  17   0      160.62      166.46     52.58 o
   9  17   0      338.08      359.87     87.84 o
  10  17   0     8553.79     8344.15    163.32 o
  11  17   0     1147.76     1142.88     76.28 o
  12  17   0     1240.62     1442.81     83.16 o
  13  17   0     1998.25     1818.66     90.24 o
  14  17   0        0.29        2.57     69.44 o
  15  17   0      371.30      412.96     77.70 o
  16  17   0       67.96      250.80     84.29 o
  17  17   0       55.83      -50.00     94.18 o
  18  17   0      191.47      245.44    119.18 o
  19  17   0      361.57      298.00    123.22 o
  20  17   0        2.56     -131.56    131.56 o
  21  17   0      108.41       -0.77    146.55 o
   0  18   0       68.80      231.44     71.58 o
   1  18   0     1843.79     2366.36     88.19 o
   2  18   0     7844.98     7354.04    131.22 o
   3  18   0      247.42      206.36     47.17 o
   4  18   0     2004.71     1860.19     67.76 o
   5  18   0     1402.48     1134.48     60.26 o
   6  18   0       48.65      -35.61     55.57 o
   7  18   0     5325.68     5650.19    116.51 o
   8  18   0      601.40      784.81     60.11 o
   9  18   0     1734.89     1494.36     71.33 o
  10  18   0     1241.84     1217.15     85.53 o
  11  18   0     2021.87     2163.26    106.17 o
  12  18   0      624.69      703.59     73.31 o
  13  18   0      474.33      372.33     71.76 o
  14  18   0      358.71      230.54     73.23 o
  15  18   0        2.93      -25.83     81.20 o
  16  18   0       37.23      115.88     96.26 o
  17  18   0        5.49       13.61    100.18 o
  18  18   0       12.68       70.84    113.82 o
  19  18   0       53.49      -38.75    137.27 o
  20  18   0       40.35      298.68    150.11 o
  21  18   0      117.45      172.43    153.88 o
   1  19   0    20471.31    19758.13    277.82 o
   2  19   0       37.85      107.67     48.70 o
   3  19   0      741.76      713.10     61.29 o
   4  19   0     2486.03     2294.36     74.67 o
   5  19   0     2834.57     2436.63     78.14 o
   6  19   0      798.78      733.57     68.00 o
   7  19   0       16.97       99.39     53.05 o
   8  19   0     7936.06     7811.07    145.55 o
   9  19   0      247.23      219.45     57.66 o
  10  19   0       50.74       63.14     57.24 o
  11  19   0       89.15      -29.52     81.11 o
  12  19   0     2846.78     3036.82    105.96 o
  13  19   0        8.75      -55.72     68.94 o
  14  19   0       64.43        5.79     79.21 o
  15  19   0       19.93     -122.99    132.25 o
  16  19   0       95.15       37.31     97.26 o
  17  19   0       43.66     -157.21    157.21 o
  18  19   0      100.55      242.23    123.46 o
  19  19   0        3.81       16.81    171.48 o
  20  19   0      205.83      189.60    144.36 o
  21  19   0       96.39      201.54    182.57 o
   0  20   0     8408.94     8268.51    209.71 o
   1  20   0     4095.91     4448.82    131.31 o
   2  20   0     2318.73     2198.81     76.42 o
   3  20   0      684.12      566.38     56.68 o
   4  20   0     1119.10      901.99     62.28 o
   5  20   0     3677.55     3812.14     98.17 o
   6  20   0        0.07      -51.81     51.81 o
   7  20   0     7538.42     7453.81    142.36 o
   8  20   0        7.33       89.31     70.35 o
   9  20   0     1044.86      962.41     67.44 o
  10  20   0      112.27       68.10     58.39 o
  11  20   0        2.61      -28.31     58.58 o
  12  20   0       34.01      -28.16     59.22 o
  13  20   0      121.89      278.72     86.36 o
  14  20   0      447.09      415.35     99.50 o
  15  20   0      392.43      622.26    109.76 o
  16  20   0        4.61      -75.97     99.30 o
  17  20   0        4.70       -4.72    102.24 o
  18  20   0      645.09      673.35    135.36 o
  19  20   0       83.84       26.67    124.20 o
  20  20   0       95.00       21.63    132.80 o
   1  21   0    23552.90    21570.53    304.38 o
   2  21   0     1586.98     1665.83     73.25 o
   3  21   0      199.44      186.71     53.74 o
   4  21   0       80.37      140.20     57.85 o
   5  21   0      111.01       25.14     62.26 o
   6  21   0      776.22      876.07     65.36 o
   7  21   0       21.38       -8.53     55.47 o
   8  21   0        0.08      -26.30     63.68 o
   9  21   0       19.98      -31.46     56.62 o
  10  21   0      621.15      566.76     66.61 o
  11  21   0      131.84       40.76     60.38 o
  12  21   0      410.59      389.15     73.96 o
  13  21   0     3766.50     3785.04    137.80 o
  14  21   0       83.59      166.03     87.79 o
  15  21   0       18.09       10.10     85.45 o
  16  21   0       80.15       10.40     87.46 o
  17  21   0      730.55      571.68     99.78 o
  18  21   0      156.95      307.41    128.08 o
  19  21   0       64.47       51.02    123.59 o
  20  21   0      134.12      182.10    156.86 o
   0  22   0    17616.01    18899.95    390.72 o
   1  22   0      640.82      953.35     67.04 o
   2  22   0     1194.11     1276.12     70.50 o
   3  22   0      114.13       38.68     57.16 o
   4  22   0      203.71      168.09     58.06 o
   5  22   0       18.04       90.94     58.08 o
   6  22   0      175.57      151.23     59.47 o
   7  22   0       47.24       92.91     60.04 o
   8  22   0       19.69      -64.60     64.60 o
   9  22   0       98.25       51.21     59.72 o
  10  22   0      381.00      380.53     72.33 o
  11  22   0     1209.66     1058.56     83.35 o
  12  22   0     3066.28     3288.75    130.50 o
  13  22   0       67.06       77.93     86.64 o
  14  22   0       19.40       12.04     84.98 o
  15  22   0      145.92       -8.85     88.37 o
  16  22   0      306.70      363.16     98.64 o
  17  22   0      118.74       52.39    107.63 o
  18  22   0      184.99      320.23    212.82 o
  19  22   0       18.65        6.39    126.73 o
   1  23   0      595.58      687.84     73.63 o
   2  23   0      831.65      917.08     69.02 o
   3  23   0     2940.78     2890.83    100.70 o
   4  23   0     1088.70     1028.60     71.09 o
   5  23   0       22.82       22.93     60.14 o
   6  23   0      315.24      329.08     65.27 o
   7  23   0     1808.62     2275.92     88.21 o
   8  23   0      968.23      779.05     70.48 o
   9  23   0       58.77       -7.14     68.94 o
  10  23   0      196.35      268.93     73.04 o
  11  23   0        0.85        2.96     81.67 o
  12  23   0       74.79      153.63     90.81 o
  13  23   0      120.72       49.68     89.46 o
  14  23   0        0.39      -53.80     87.53 o
  15  23   0      496.23      327.98     94.79 o
  16  23   0       30.42      -45.67     99.64 o
  17  23   0       46.39     -120.32    120.32 o
  18  23   0      152.18      357.67    133.18 o
  19  23   0        8.30       97.57    127.29 o
   0  24   0        1.63      -85.91     85.91 o
   1  24   0      378.25      492.15     67.38 o
   2  24   0     1575.34     1433.07     78.01 o
   3  24   0     2867.55     2848.93    110.61 o
   4  24   0     6110.89     6074.76    135.50 o
   5  24   0     7943.12     7404.82    148.79 o
   6  24   0     1084.48      999.42     74.85 o
   7  24   0     2693.07     2913.73     97.31 o
   8  24   0      670.90      803.37    104.00 o
   9  24   0     2914.31     2871.70    155.40 o
  10  24   0      120.02      167.70     86.12 o
  11  24   0       47.82      -19.56     83.72 o
  12  24   0      135.23      172.79     87.91 o
  13  24   0      113.35       46.82     89.11 o
  14  24   0       97.29      102.94     91.72 o
  15  24   0      160.95      151.56     94.62 o
  16  24   0      413.43      464.01    103.51 o
  17  24   0       40.47      -13.68    121.83 o
  18  24   0      220.45      324.31    136.10 o
   1  25   0       21.71      -23.56     63.26 o
   2  25   0      145.11      166.58     65.24 o
   3  25   0     8823.46     8734.54    167.83 o
   4  25   0     4078.05     4082.67    130.14 o
   5  25   0      100.91       86.59     65.37 o
   6  25   0     3024.13     3389.10    125.40 o
   7  25   0     1013.05     1054.20     85.19 o
   8  25   0     1981.62     1675.92     93.03 o
   9  25   0     1033.55     1140.45     99.98 o
  10  25   0     1092.72     1142.70    101.16 o
  11  25   0      151.99      165.74     88.38 o
  12  25   0        2.99       50.83     89.28 o
  13  25   0       77.03      175.75     91.98 o
  14  25   0       94.03      182.36     97.15 o
  15  25   0       79.50       97.88     94.87 o
  16  25   0        3.63       13.00     99.60 o
  17  25   0       37.44      -17.76    123.31 o
  18  25   0        6.21     -130.35    139.72 o
   0  26   0      608.35      700.28    106.66 o
   1  26   0      128.16      187.72     66.51 o
   2  26   0     1079.41     1034.31     77.03 o
   3  26   0      432.06      637.15     71.95 o
   4  26   0      171.65      147.47     67.14 o
   5  26   0     1220.80     1108.79     78.76 o
   6  26   0       88.95      179.91     72.05 o
   7  26   0      210.08      291.84     74.99 o
   8  26   0      769.10      737.26     96.34 o
   9  26   0      172.20      195.26     89.04 o
  10  26   0       12.55      -75.32     85.97 o
  11  26   0        2.50      101.93     88.38 o
  12  26   0      295.46      388.96    102.59 o
  13  26   0        3.08      -39.79     91.75 o
  14  26   0      777.21      757.86    110.11 o
  15  26   0      110.02       51.42     99.42 o
  16  26   0      107.48       81.00    100.96 o
  17  26   0      140.22      304.17    134.97 o
   1  27   0      558.77      352.69     70.07 o
   2  27   0      288.55      383.19     70.34 o
   3  27   0      396.64      372.47     78.14 o
   4  27   0       25.63       39.37     65.04 o
   5  27   0      153.00      123.32     75.05 o
   6  27   0      933.29      853.74     84.94 o
   7  27   0       30.66       74.07    126.97 o
   8  27   0      428.48      488.75     95.24 o
   9  27   0       58.09       69.84     89.76 o
  10  27   0      142.35       78.83     96.04 o
  11  27   0      835.72      830.00    104.71 o
  12  27   0        9.69      -89.02     89.02 o
  13  27   0       48.48      -91.89     91.89 o
  14  27   0       36.79      267.81    101.06 o
  15  27   0      133.31       92.01    102.29 o
  16  27   0       56.76      158.09    104.20 o
   0  28   0     1704.18     1749.37    125.55 o
   1  28   0      308.41      300.46     70.90 o
   2  28   0     1710.70     1667.54     88.78 o
   3  28   0     1188.20     1105.48     80.71 o
   4  28   0       49.10      -89.09     89.09 o
   5  28   0       86.41       53.68     72.71 o
   6  28   0       93.19       82.42     88.83 o
   7  28   0       60.73       52.41     88.49 o
   8  28   0      483.16      554.74     99.02 o
   9  28   0     1256.81     1283.27    112.48 o
  10  28   0        7.22      110.16     93.06 o
  11  28   0      539.49      421.24    100.18 o
  12  28   0      500.88      583.02    120.00 o
  13  28   0      409.39      410.01    130.41 o
  14  28   0      488.35      479.68    109.61 o
  15  28   0       73.14       37.95    102.18 o
  16  28   0        2.22       32.67    116.97 o
   1  29   0      490.32      516.20     74.64 o
   2  29   0       46.59      180.52     70.67 o
   3  29   0      110.43      135.96     75.15 o
   4  29   0       47.34       24.98     74.05 o
   5  29   0     1096.38     1091.16     89.60 o
   6  29   0     1659.11     1332.93    110.61 o
   7  29   0      828.21      784.62    103.56 o
   8  29   0     2010.07     2227.15    127.14 o
   9  29   0       92.27      -89.19     89.19 o
  10  29   0      231.59      269.73     98.86 o
  11  29   0       86.84      -92.81     92.81 o
  12  29   0      389.73      501.90    170.79 o
  13  29   0      113.59      231.22    104.68 o
  14  29   0       97.78       50.16    104.47 o
  15  29   0      109.66      -12.25    103.44 o
   0  30   0      746.72      576.49    110.98 o
   1  30   0      179.81      353.27     76.79 o
   2  30   0      604.21      926.61     82.10 o
   3  30   0      207.85      259.23     79.58 o
   4  30   0      569.89      640.94     87.70 o
   5  30   0      274.19       66.92     90.06 o
   6  30   0      231.64      255.23     96.02 o
   7  30   0      935.29     1222.09    109.49 o
   8  30   0       37.35       44.90     92.41 o
   9  30   0      136.62       85.57    119.49 o
  10  30   0     1311.59     1834.41    127.48 o
  11  30   0      164.26      203.67    101.46 o
  12  30   0      151.92       76.97    100.64 o
  13  30   0      215.73      217.95    106.69 o
  14  30   0        0.49       -0.19    102.77 o
   1  31   0      496.36      439.44     83.55 o
   2  31   0      395.02      478.27     84.24 o
   3  31   0     1216.35     1355.67    114.38 o
   4  31   0     1930.11     2250.95    140.93 o
   5  31   0       21.78       -3.09     92.03 o
   6  31   0      362.48      736.78    104.65 o
   7  31   0        2.21        9.90     97.99 o
   8  31   0        0.23       59.85     94.02 o
   9  31   0       13.05       44.30     96.76 o
  10  31   0       38.97       91.46     99.38 o
  11  31   0       14.68      -73.59     98.49 o
  12  31   0        2.22      -81.04     99.20 o
  13  31   0        1.93       29.10    103.47 o
   0  32   0     1160.47     1240.17    146.59 o
   1  32   0      208.89      106.51     81.36 o
   2  32   0      221.20      350.47     85.30 o
   3  32   0      401.14      243.89     95.19 o
   4  32   0       15.42       -2.80     92.01 o
   5  32   0      329.47      370.09    100.98 o
   6  32   0        0.23       99.67     95.79 o
   7  32   0      469.96      666.02    110.33 o
   8  32   0       57.22       16.91    102.62 o
   9  32   0      140.78      147.76    125.25 o
  10  32   0      171.80      110.18    102.30 o
  11  32   0       36.22      -85.31     97.85 o
  12  32   0        5.80      201.47    131.53 o
   1  33   0       15.29       63.16     84.74 o
   2  33   0      123.43      -10.34     93.51 o
   3  33   0      268.84      116.06     93.95 o
   4  33   0        5.81       14.44     96.60 o
   5  33   0       13.86      -69.73     94.11 o
   6  33   0      109.58      -59.14     96.72 o
   7  33   0       73.55       56.32    102.53 o
   8  33   0      246.99      350.45    104.06 o
   9  33   0        1.31      -96.79     96.79 o
  10  33   0      498.00      491.57    113.85 o
  11  33   0       14.68      -99.51     99.51 o
   0  34   0       70.29      -51.54    182.81 o
   1  34   0       21.41      100.53    103.27 o
   2  34   0      327.42      339.63    110.26 o
   3  34   0      223.70      415.75    104.87 o
   4  34   0      197.16       21.44     99.71 o
   5  34   0      366.82       71.89    131.70 o
   6  34   0      156.89      161.53    104.35 o
   7  34   0     1228.76     1327.12    169.53 o
   8  34   0        2.06       31.91    102.02 o
   9  34   0      560.29      699.60    195.78 o
  10  34   0       37.69      193.18    137.25 o
   1  35   0      461.59      304.75    114.72 o
   2  35   0       15.38     -105.06    153.87 o
   3  35   0      864.90      986.53    128.58 o
   4  35   0      352.02      251.01    104.20 o
   5  35   0      151.59      276.14    104.00 o
   6  35   0      313.80      487.17    113.68 o
   7  35   0      113.79      109.28    106.96 o
   8  35   0      754.91      905.66    124.10 o
   0  36   0      492.08      414.44    291.01 o
   1  36   0        5.02      271.61    132.95 o
   2  36   0      460.37      631.96    121.46 o
   3  36   0      220.73      233.30    114.90 o
   4  36   0       38.89       56.89    109.39 o
   5  36   0       50.63      118.30    115.85 o
   6  36   0        3.05       -6.06    105.73 o
   1  37   0      296.09      346.32    145.83 o
   2  37   0       80.35      300.76    235.18 o
   3  37   0      136.71      202.02    186.51 o
 -24   1   1       77.45      148.62    130.68 o
 -23   1   1        0.20     -117.67    117.67 o
 -22   1   1       61.58      -12.92    116.13 o
 -21   1   1       61.72       25.99    112.87 o
 -20   1   1       40.85        4.98    109.53 o
 -19   1   1      256.45      223.37    111.15 o
 -18   1   1      249.26      203.60     87.15 o
 -17   1   1      146.90      120.88     68.90 o
 -16   1   1     1023.87     1240.99     81.71 o
 -15   1   1       54.19       81.03     55.95 o
 -14   1   1      230.61      510.02     58.46 o
 -13   1   1     4237.48     2992.23     86.60 o
 -12   1   1        3.52      197.02     52.61 o
 -11   1   1      371.26      677.04     48.00 o
 -10   1   1     2685.58     2344.76     79.10 o
  -9   1   1      539.48      500.61     44.62 o
  -8   1   1       42.56       54.35     36.28 o
  -7   1   1        8.74       29.73     24.60 o
  -6   1   1      353.81      570.85     25.98 o
  -5   1   1      180.14      102.61     20.72 o
  -4   1   1     8506.86     7599.21     88.90 o
  -3   1   1    10193.84     8379.95     91.49 o
  -2   1   1     2014.31      717.64     18.39 o
  -1   1   1    10811.89     7496.23     75.14 o
   0   1   1     6868.74     3302.37     35.00 o
   1   1   1     2226.88     2857.20     36.74 o
   2   1   1    30471.12    29214.96    337.53 o
   3   1   1      439.86      114.80     16.82 o
   4   1   1    13129.57    12920.22    149.04 o
   5   1   1     3183.76     2047.45     47.61 o
   6   1   1       66.96      190.95     27.15 o
   7   1   1      114.46      -12.47     35.92 o
   8   1   1      138.28      277.71     41.48 o
   9   1   1        0.64      -27.72     45.42 o
  10   1   1       26.12       -3.75     44.52 o
  11   1   1     5579.21     5210.59    118.59 o
  12   1   1     1650.37     1819.64     70.34 o
  13   1   1     3174.61     3638.12     97.71 o
  14   1   1       34.00       90.27     55.52 o
  15   1   1      755.72      665.74     84.27 o
  16   1   1      455.28      464.05     76.51 o
  17   1   1      155.40        1.61     73.04 o
  18   1   1       35.10       56.17     83.36 o
  19   1   1       66.24       84.24     79.71 o
  20   1   1        0.02     -100.82    108.83 o
  21   1   1      171.04      108.39    116.67 o
  22   1   1       72.53       -2.84    121.77 o
  23   1   1        6.69      -66.59    125.05 o
  24   1   1       30.03      -25.42    133.84 o
 -24   2   1       15.25       17.66    131.39 o
 -23   2   1        0.46      -11.06    124.32 o
 -22   2   1       19.06       79.35    121.73 o
 -21   2   1        1.47      -44.42    112.20 o
 -20   2   1       20.96     -107.67    107.67 o
 -19   2   1       15.35      104.38    106.96 o
 -18   2   1      704.70      844.03    111.72 o
 -17   2   1       21.45      149.39     64.53 o
 -16   2   1      615.42      735.00     99.26 o
 -15   2   1      695.63      340.60     60.06 o
 -14   2   1      368.87      652.88     67.84 o
 -13   2   1      805.56      593.58     54.25 o
 -12   2   1      209.38       88.11     46.03 o
 -11   2   1     2826.33     3096.19     83.51 o
 -10   2   1     7107.83     7094.07    126.99 o
  -9   2   1     1220.68     1457.89     88.64 o
  -8   2   1      935.80      807.85     46.79 o
  -7   2   1     2073.92     2709.35     60.60 o
  -6   2   1     3486.11     2680.82     53.46 o
  -5   2   1      440.52      568.86     26.49 o
  -4   2   1     3123.76     3075.89     49.02 o
  -3   2   1      239.77      655.93     27.58 o
  -2   2   1     3134.37     2792.98     35.49 o
  -1   2   1      673.81      514.04     13.62 o
   0   2   1     6705.94     6155.63     65.46 o
   1   2   1     1113.05     1144.61     21.96 o
   2   2   1     6265.22     3135.01     42.54 o
   3   2   1     4522.47     6332.31     82.38 o
   4   2   1    11148.74    10641.81    125.96 o
   5   2   1      412.47     1278.54     35.38 o
   6   2   1     3244.42     3568.68     71.28 o
   7   2   1     2164.25     1781.40     83.87 o
   8   2   1     2712.83     3346.86     83.79 o
   9   2   1     3961.26     4204.79     96.54 o
  10   2   1       99.20       78.37     46.25 o
  11   2   1     1061.25     1368.76     62.56 o
  12   2   1      614.86      986.34     59.58 o
  13   2   1        6.13      128.93     51.33 o
  14   2   1      255.74      204.99     58.28 o
  15   2   1     2570.65     2602.90     91.27 o
  16   2   1      808.35      606.68     70.25 o
  17   2   1       38.20       43.89     73.10 o
  18   2   1      213.13      404.46     82.02 o
  19   2   1      700.75      507.00     87.27 o
  20   2   1       37.79       97.57    111.61 o
  21   2   1        0.78       44.86    116.22 o
  22   2   1      109.55      -71.83    229.43 o
  23   2   1      173.54      363.68    130.45 o
  24   2   1       60.94      119.63    174.96 o
 -24   3   1       38.77     -115.75    128.18 o
 -23   3   1      106.99      -16.97    125.32 o
 -22   3   1       16.44     -145.36    145.36 o
 -21   3   1      474.46      668.87    127.13 o
 -20   3   1        8.29      103.34    107.79 o
 -19   3   1      192.99      149.29    124.64 o
 -18   3   1       57.11       66.98     73.37 o
 -17   3   1      346.09      470.56     67.70 o
 -16   3   1      123.83       54.11     78.10 o
 -15   3   1        7.55       12.54     56.10 o
 -14   3   1      891.20     1047.33     64.26 o
 -13   3   1       96.53      196.99     50.11 o
 -12   3   1     3926.46     3322.33     88.63 o
 -11   3   1     4848.45     4405.15     98.21 o
 -10   3   1       99.26      158.16     46.25 o
  -9   3   1     1776.83     1454.51     59.03 o
  -8   3   1     1520.01     1773.61     88.11 o
  -7   3   1    10270.50    11354.36    157.45 o
  -6   3   1      205.82      197.29     27.50 o
  -5   3   1     6574.96     7093.35     96.60 o
  -4   3   1     1376.04     1119.18     39.90 o
  -3   3   1      201.09      214.70     21.54 o
  -2   3   1    10181.23    10470.04    110.38 o
  -1   3   1     1592.60      592.94     21.50 o
   0   3   1     2516.61      713.90     16.14 o
   1   3   1      291.24      115.22     14.94 o
   2   3   1      174.11       15.84     15.77 o
   3   3   1      833.17     1375.62     34.57 o
   4   3   1       37.66       35.11     23.06 o
   5   3   1        3.41      119.87     28.26 o
   6   3   1     1479.49     1744.43     46.73 o
   7   3   1      401.05      811.80     45.65 o
   8   3   1     3234.06     2460.01     70.88 o
   9   3   1      974.23      727.44     54.14 o
  10   3   1      426.17      621.10     51.45 o
  11   3   1     1313.49     1431.59     62.35 o
  12   3   1      317.21      421.43     63.94 o
  13   3   1     1189.90     1068.90     64.75 o
  14   3   1       79.11      -36.88     55.63 o
  15   3   1      131.12       19.11     60.98 o
  16   3   1       73.01      150.48     65.11 o
  17   3   1      469.31      387.52     71.16 o
  18   3   1       25.56      -82.90     82.90 o
  19   3   1      457.11      585.03     99.04 o
  20   3   1      390.15      443.42    120.55 o
  21   3   1      290.29      224.15    121.34 o
  22   3   1      210.92      418.97    126.87 o
  23   3   1        1.73      -35.66    127.89 o
  24   3   1      123.14      -87.66    126.80 o
 -24   4   1        3.23     -125.85    125.85 o
 -23   4   1      199.66      131.13    128.71 o
 -22   4   1      219.52      233.81    124.38 o
 -21   4   1        0.20       71.66    114.91 o
 -20   4   1     1077.92      998.20    109.99 o
 -19   4   1       57.25      195.49    107.06 o
 -18   4   1      319.00      377.34     79.24 o
 -17   4   1     1922.82     2116.53     90.09 o
 -16   4   1     1181.34     1364.62    107.02 o
 -15   4   1     1136.47     1580.09     85.07 o
 -14   4   1      433.38      259.25     55.95 o
 -13   4   1      209.46      178.59     50.00 o
 -12   4   1     2936.80     3772.39     93.95 o
 -11   4   1       13.73       26.25     44.16 o
 -10   4   1     4283.98     4204.39     95.86 o
  -9   4   1     3887.75     4066.86     94.39 o
  -8   4   1       17.18      -21.38     42.64 o
  -7   4   1      639.20     1065.46     46.25 o
  -6   4   1    10396.68     9577.43    146.86 o
  -5   4   1      116.96       33.32     24.70 o
  -4   4   1     6744.41     4570.95     73.66 o
  -3   4   1    13952.43    12488.50    145.71 o
  -2   4   1     1500.29     1419.04     30.40 o
  -1   4   1     6351.57     6823.29     79.22 o
   0   4   1     6208.46     4867.96     57.99 o
   1   4   1     2314.35      894.62     22.17 o
   2   4   1        1.25      265.02     20.74 o
   3   4   1     2907.14     1956.93     44.78 o
   4   4   1     1842.56     1763.16     44.59 o
   5   4   1      678.53      714.92     36.05 o
   6   4   1      194.36       88.54     32.97 o
   7   4   1       39.58      -39.27     39.27 o
   8   4   1       31.42       48.55     45.95 o
   9   4   1     1604.38     1774.88     64.79 o
  10   4   1      499.52      604.27     53.25 o
  11   4   1       40.96      -38.49     44.14 o
  12   4   1        8.74       58.34     48.56 o
  13   4   1        2.69       15.78     57.29 o
  14   4   1      375.82      501.60     65.93 o
  15   4   1       56.05       23.02     61.70 o
  16   4   1     1249.93     1600.48     84.19 o
  17   4   1      149.41      165.18     68.95 o
  18   4   1       36.99        0.83     71.52 o
  19   4   1        0.01      -38.01     90.57 o
  20   4   1      479.50      491.93    122.34 o
  21   4   1        0.43       48.28    117.29 o
  22   4   1      141.16       91.86    177.85 o
  23   4   1       94.80      112.78    125.71 o
  24   4   1        7.20      170.15    135.74 o
 -24   5   1       65.29      228.12    137.45 o
 -23   5   1       13.90      -40.94    124.05 o
 -22   5   1        7.53       61.97    148.51 o
 -21   5   1      613.72      640.24    108.87 o
 -20   5   1      141.23       10.72     94.76 o
 -19   5   1      197.26      251.27     95.35 o
 -18   5   1       58.76       15.50     73.19 o
 -17   5   1      322.07      235.80     66.39 o
 -16   5   1        9.58       48.75     75.51 o
 -15   5   1     1632.71     1745.10     79.05 o
 -14   5   1      504.58      819.02     63.05 o
 -13   5   1      174.67      336.76     52.83 o
 -12   5   1      250.10      340.05     51.44 o
 -11   5   1      238.49      192.19     46.51 o
 -10   5   1     5262.09     4638.89    101.86 o
  -9   5   1     2011.92     2059.20     67.52 o
  -8   5   1     1815.13     1801.51     62.36 o
  -7   5   1     4333.26     5215.35    106.55 o
  -6   5   1     1213.85     1120.94     44.55 o
  -5   5   1     5712.28     6264.24    102.49 o
  -4   5   1     1690.77     1549.75     40.93 o
  -3   5   1    13611.75    12660.23    167.03 o
  -2   5   1     1694.08     2032.20     43.21 o
  -1   5   1     7682.16     9324.82    124.70 o
   0   5   1    18466.14    17088.20    202.83 o
   1   5   1     5561.82     3743.73     55.14 o
   2   5   1    51540.09    43626.05    501.45 o
   3   5   1      769.01     1236.81     62.87 o
   4   5   1      949.95      581.43     40.38 o
   5   5   1       99.71      208.60     31.25 o
   6   5   1     1358.94     1168.49     59.21 o
   7   5   1       28.23      -42.15     42.15 o
   8   5   1     1451.97     1115.11     58.47 o
   9   5   1     4186.67     4167.38     96.43 o
  10   5   1       58.13       90.09     46.82 o
  11   5   1       53.43       46.74     47.68 o
  12   5   1       65.71       52.05     49.35 o
  13   5   1      150.51       42.49     53.35 o
  14   5   1      387.25      732.00     65.29 o
  15   5   1     2165.57     2170.27    109.72 o
  16   5   1        4.32       35.47     78.75 o
  17   5   1      496.51      571.36     71.83 o
  18   5   1      465.39      515.41     78.20 o
  19   5   1      421.20      667.08     89.28 o
  20   5   1       92.03       88.42    113.56 o
  21   5   1      351.97      430.73    132.48 o
  22   5   1      339.27      474.89    130.75 o
  23   5   1       13.32      180.58    129.89 o
  24   5   1        1.49      303.19    256.43 o
 -24   6   1        3.18       25.81    128.61 o
 -23   6   1       55.72      117.57    127.17 o
 -22   6   1      161.80      404.40    127.36 o
 -21   6   1        1.12      137.47    100.36 o
 -20   6   1       71.00      -14.87     95.84 o
 -19   6   1      254.38      300.91    105.26 o
 -18   6   1      119.96      225.05     77.38 o
 -17   6   1       57.31      -61.26     61.26 o
 -16   6   1     4380.09     4447.10    119.94 o
 -15   6   1        0.40        2.79     58.85 o
 -14   6   1       66.27       76.42     55.54 o
 -13   6   1        0.22      -22.44     49.37 o
 -12   6   1     1353.75     1535.08     65.90 o
 -11   6   1        2.80       38.56     45.47 o
 -10   6   1       12.58        9.08     44.74 o
  -9   6   1       20.10       59.23     45.81 o
  -8   6   1      407.76      428.47     60.72 o
  -7   6   1     4384.85     4368.15     91.71 o
  -6   6   1      281.20      298.62     37.43 o
  -5   6   1     4161.71     3464.55    118.98 o
  -4   6   1     9811.08    11537.18    166.97 o
  -3   6   1    16950.75    16164.37    223.58 o
  -2   6   1    22925.24    23768.46    319.49 o
  -1   6   1     3390.50     4126.16     69.08 o
   0   6   1       99.77      258.98     25.10 o
   1   6   1     1555.49     3006.35     53.01 o
   2   6   1    12415.78     6334.78     87.63 o
   3   6   1    42773.32    34166.73    421.53 o
   4   6   1       16.20      -12.67     24.51 o
   5   6   1     5862.82     3811.12     70.31 o
   6   6   1     1344.43     1098.62     48.37 o
   7   6   1     4077.16     3655.37     89.47 o
   8   6   1    11120.00    10878.22    173.87 o
   9   6   1     2279.85     2354.31     73.48 o
  10   6   1     3342.16     3212.66     90.49 o
  11   6   1     1366.74     1496.10     73.53 o
  12   6   1     7646.05     6492.37    130.70 o
  13   6   1      508.02      291.71     57.09 o
  14   6   1      725.74      748.44     67.91 o
  15   6   1        6.31        8.77     62.06 o
  16   6   1      634.50      567.91     72.19 o
  17   6   1      111.09      -20.70     66.64 o
  18   6   1      119.95      215.35     72.42 o
  19   6   1      856.52     1040.07    126.81 o
  20   6   1      321.96      389.85    127.34 o
  21   6   1      964.78     1101.20    182.48 o
  22   6   1      404.08      432.88    129.72 o
  23   6   1       88.18      122.42    128.85 o
 -24   7   1        0.15     -141.69    141.69 o
 -23   7   1        9.61      -16.76    124.05 o
 -22   7   1       83.84       93.16    125.59 o
 -21   7   1       18.58      -57.43     98.35 o
 -20   7   1       46.60      -53.30     92.51 o
 -19   7   1     1359.03     1542.72    117.02 o
 -18   7   1      485.60      867.32     88.16 o
 -17   7   1      690.34      464.86     72.67 o
 -16   7   1     2152.45     2527.12     98.93 o
 -15   7   1     4082.57     3813.09    110.18 o
 -14   7   1     1707.82     1376.34     72.51 o
 -13   7   1      120.26       50.81     52.81 o
 -12   7   1      501.92      707.81     56.09 o
 -11   7   1        8.59        1.18     44.51 o
 -10   7   1      880.35     1040.51     57.44 o
  -9   7   1      571.88      540.66     51.46 o
  -8   7   1     2665.12     2207.00     69.19 o
  -7   7   1       76.24       62.95     42.87 o
  -6   7   1    11324.25    11192.98    170.15 o
  -5   7   1     5749.73     5566.95     97.99 o
  -4   7   1      568.97      550.73     38.98 o
  -3   7   1    10905.97    13432.73    191.49 o
  -2   7   1     1131.42      921.85     35.95 o
  -1   7   1     6385.80     7769.30    119.05 o
   0   7   1      321.67      512.28     29.26 o
   1   7   1     1806.82     2250.97     48.17 o
   2   7   1    11107.32    10499.67    134.41 o
   3   7   1     2187.55     1239.87     36.23 o
   4   7   1     8821.19     7480.89    110.04 o
   5   7   1      210.85      562.89     44.71 o
   6   7   1    18241.98    14564.01    214.44 o
   7   7   1     1494.78      780.48     52.49 o
   8   7   1     3001.22     2148.48     71.37 o
   9   7   1     3560.08     2855.18     81.39 o
  10   7   1     2555.67     2099.34     71.33 o
  11   7   1     1478.24     1280.98     62.91 o
  12   7   1       69.18        5.39     50.42 o
  13   7   1      591.47      730.26     63.60 o
  14   7   1       70.40       36.26     58.24 o
  15   7   1     2920.84     3591.20    119.97 o
  16   7   1     3195.87     3775.55    113.46 o
  17   7   1      101.97       -9.58     67.23 o
  18   7   1      384.99      634.63     78.20 o
  19   7   1     2108.91     2375.60    117.06 o
  20   7   1       16.98      153.60    116.18 o
  21   7   1       99.34      207.88    126.95 o
  22   7   1      152.60      137.08    194.60 o
  23   7   1      425.48      444.80    137.09 o
 -24   8   1      108.37      148.21    141.66 o
 -23   8   1       11.31      -32.58    125.14 o
 -22   8   1      577.22      802.72    135.27 o
 -21   8   1      115.40      -47.58    100.44 o
 -20   8   1       91.01      150.76     99.41 o
 -19   8   1      610.95      783.62    107.30 o
 -18   8   1      363.60      400.47     83.26 o
 -17   8   1       55.43       25.48     64.68 o
 -16   8   1      180.67      215.77     65.49 o
 -15   8   1      736.07      739.94     69.72 o
 -14   8   1      216.57      135.72     59.65 o
 -13   8   1     1289.42     1314.84     70.02 o
 -12   8   1     2734.17     3010.09    118.28 o
 -11   8   1      923.97      940.17     74.21 o
 -10   8   1     5930.86     6316.21    143.95 o
  -9   8   1     2355.51     2265.20     71.60 o
  -8   8   1      588.96      453.84     54.91 o
  -7   8   1     3172.77     2796.19     79.31 o
  -6   8   1     2100.69     2277.04     66.49 o
  -5   8   1     1642.33     1630.06     53.15 o
  -4   8   1       43.64       58.93     31.39 o
  -3   8   1     1165.65     1146.02     41.41 o
  -2   8   1      523.77     1006.55     44.35 o
  -1   8   1      405.19      793.63     36.98 o
   0   8   1    12824.40    12522.28    168.26 o
   1   8   1      555.72      486.46     28.81 o
   2   8   1     2096.57     3365.35     60.09 o
   3   8   1     4205.10     4847.37     75.27 o
   4   8   1     1234.88     1753.84     50.90 o
   5   8   1     1841.21     2345.01     59.49 o
   6   8   1     1503.25     1563.69     59.18 o
   7   8   1        1.12      -45.64     45.64 o
   8   8   1      397.20      374.11     49.57 o
   9   8   1      847.17      636.10     68.28 o
  10   8   1       11.94        1.19     47.10 o
  11   8   1      494.65      275.54     50.92 o
  12   8   1        0.12      -50.59     50.59 o
  13   8   1     1254.25     1323.51     84.64 o
  14   8   1      846.06      811.36    118.52 o
  15   8   1        0.08       36.99     64.73 o
  16   8   1      311.91      223.25     69.29 o
  17   8   1       58.51      -43.67     66.54 o
  18   8   1      466.30      625.11     78.07 o
  19   8   1      389.06      575.71     90.79 o
  20   8   1     1153.71      991.12    132.89 o
  21   8   1     1395.03     1653.99    147.84 o
  22   8   1      273.15      112.50    124.30 o
  23   8   1      422.28      231.36    151.15 o
 -23   9   1       26.51      106.60    128.93 o
 -22   9   1      125.13      300.81    127.43 o
 -21   9   1      272.94      433.67    110.15 o
 -20   9   1       69.58      -15.47     96.81 o
 -19   9   1     1049.35     1107.92     97.97 o
 -18   9   1        4.53      -74.14     74.14 o
 -17   9   1        0.08        7.84     66.09 o
 -16   9   1     1196.90     1553.04     84.60 o
 -15   9   1      401.28      339.71     67.16 o
 -14   9   1      150.77       91.93     59.12 o
 -13   9   1       43.06      123.25     57.29 o
 -12   9   1      214.17       53.36     52.69 o
 -11   9   1      902.32      510.25     52.57 o
 -10   9   1      870.49      464.21     51.31 o
  -9   9   1     2777.34     2181.99     70.69 o
  -8   9   1     1764.31     1967.54     67.66 o
  -7   9   1     2706.72     2451.35     86.74 o
  -6   9   1     7343.30     6972.02    125.29 o
  -5   9   1     2025.80     1771.16     58.97 o
  -4   9   1     2089.59     2093.88     58.63 o
  -3   9   1     1607.60     1543.96     58.78 o
  -2   9   1      125.89      118.00     31.24 o
  -1   9   1      158.67      216.70     30.62 o
   0   9   1      607.26      486.83     32.89 o
   1   9   1     6067.89     6669.58    102.74 o
   2   9   1      491.58      459.40     38.08 o
   3   9   1    14115.89    11993.96    155.10 o
   4   9   1     3212.72     3683.95     92.51 o
   5   9   1      139.81       10.47     42.09 o
   6   9   1       43.30      307.87     48.95 o
   7   9   1      976.54      738.19     54.96 o
   8   9   1     2280.53     2593.42     76.93 o
   9   9   1       17.91      -41.88     45.10 o
  10   9   1      718.15      737.88     55.45 o
  11   9   1     1437.20     1385.72     66.42 o
  12   9   1       89.90       26.15     54.07 o
  13   9   1        0.04        2.92     58.68 o
  14   9   1       44.49        3.38     61.78 o
  15   9   1      679.85      739.90     75.89 o
  16   9   1      135.87      160.47     69.22 o
  17   9   1      118.01      143.87     70.14 o
  18   9   1       90.37      -54.78     80.02 o
  19   9   1      281.93      258.75     85.59 o
  20   9   1        2.49     -107.58    107.58 o
  21   9   1      318.58      442.16    124.74 o
  22   9   1       90.58      -29.42    166.78 o
  23   9   1       38.14      297.35    155.27 o
 -23  10   1       26.59      -19.64    124.60 o
 -22  10   1      136.19      223.29    125.97 o
 -21  10   1      137.17       52.59    102.94 o
 -20  10   1      183.51      168.65     99.53 o
 -19  10   1       52.12       59.50     82.96 o
 -18  10   1      216.27       62.36     80.93 o
 -17  10   1      872.17      752.04     77.39 o
 -16  10   1     2775.76     2674.00    101.30 o
 -15  10   1      304.88      247.86     68.43 o
 -14  10   1      781.17      602.35     67.69 o
 -13  10   1      653.95      553.61     69.20 o
 -12  10   1        8.09      -52.48     52.48 o
 -11  10   1       72.72      128.35     50.84 o
 -10  10   1      513.90      430.18     52.08 o
  -9  10   1      283.47      152.51     47.33 o
  -8  10   1      182.88       79.05     46.98 o
  -7  10   1     1947.39     2249.42     72.15 o
  -6  10   1     3911.88     3907.25     92.61 o
  -5  10   1       54.02       69.68     49.50 o
  -4  10   1    18907.65    18220.95    259.59 o
  -3  10   1      957.70     1007.53     51.79 o
  -2  10   1     1179.35     1388.46     61.29 o
  -1  10   1      558.24      924.88     42.06 o
   0  10   1     1629.78     1926.73     66.05 o
   1  10   1     5570.75     5273.43     89.73 o
   2  10   1     1608.33     1230.08     44.18 o
   3  10   1     2752.93     2813.77     62.98 o
   4  10   1     3586.45     3286.03     76.64 o
   5  10   1     1471.51     1909.13     63.38 o
   6  10   1     1925.03     1964.45     83.59 o
   7  10   1       62.46       -8.68     45.30 o
   8  10   1      745.38      509.20     51.54 o
   9  10   1      117.36      202.14     63.41 o
  10  10   1      253.44      144.81     49.65 o
  11  10   1       42.49       89.72     53.05 o
  12  10   1       37.25       60.03     54.47 o
  13  10   1      272.06      153.43     60.65 o
  14  10   1      548.78      482.72     69.32 o
  15  10   1     1686.94     1688.03     87.43 o
  16  10   1     1762.56     2006.77     96.91 o
  17  10   1      667.75      594.36     76.43 o
  18  10   1      362.89      315.94     88.89 o
  19  10   1      434.64      469.09     90.07 o
  20  10   1        3.57      -29.88    109.55 o
  21  10   1      720.24     1185.54    167.69 o
  22  10   1        6.77      126.47    150.06 o
  23  10   1       33.49      129.89    157.02 o
 -23  11   1        8.17     -104.35    176.29 o
 -22  11   1       20.99      115.22    147.38 o
 -21  11   1      488.93      572.20    114.30 o
 -20  11   1       21.40       32.67     96.24 o
 -19  11   1      122.45      130.10     84.08 o
 -18  11   1      161.09       91.29     80.73 o
 -17  11   1      354.23      587.34     77.31 o
 -16  11   1        5.84       93.98     68.06 o
 -15  11   1      144.56       24.66     66.52 o
 -14  11   1      294.86      347.64     67.07 o
 -13  11   1       23.88      -55.41     55.41 o
 -12  11   1        8.02       32.50     55.37 o
 -11  11   1       18.57       48.36     51.35 o
 -10  11   1      814.54      873.07     58.41 o
  -9  11   1     3643.78     3255.96     91.88 o
  -8  11   1      615.69      830.95     55.95 o
  -7  11   1      639.91      800.62     54.32 o
  -6  11   1     3151.24     2561.57     74.98 o
  -5  11   1     1661.44     1480.84     60.63 o
  -4  11   1     2409.95     1547.61     60.33 o
  -3  11   1    30164.03    25965.76    358.46 o
  -2  11   1      230.64      550.19     46.38 o
  -1  11   1     5320.52     4897.59     91.91 o
   0  11   1     2322.16     1892.17     54.99 o
   1  11   1       94.29      153.35     42.88 o
   2  11   1     4165.53     4787.18     91.47 o
   3  11   1     4009.44     4262.44     87.48 o
   4  11   1      652.54      428.52     45.98 o
   5  11   1     1192.50     1212.02     77.54 o
   6  11   1     3412.93     2960.12     81.72 o
   7  11   1      161.72        1.58     45.29 o
   8  11   1      751.08      554.51     51.99 o
   9  11   1     4936.86     4543.07    114.50 o
  10  11   1        0.12       14.81     49.10 o
  11  11   1       43.67       40.36     61.74 o
  12  11   1     2124.96     2022.26     88.48 o
  13  11   1      227.17      196.85     64.25 o
  14  11   1       21.05       51.99     66.24 o
  15  11   1     2650.75     2777.34    101.61 o
  16  11   1     1419.32     1096.96     98.41 o
  17  11   1        5.76        5.22     71.38 o
  18  11   1     1111.29     1002.56    103.50 o
  19  11   1      267.73      258.14     86.39 o
  20  11   1       15.98      141.94    114.26 o
  21  11   1      467.04      321.24    150.20 o
  22  11   1       17.03      151.74    198.10 o
  23  11   1        0.02      179.74    192.58 o
 -23  12   1        3.74       75.96    205.72 o
 -22  12   1       33.06      189.16    199.97 o
 -21  12   1       22.89       29.43    105.88 o
 -20  12   1        2.79      -82.44     97.79 o
 -19  12   1        2.04       -0.94     83.04 o
 -18  12   1      479.23      656.43     90.77 o
 -17  12   1      118.07       46.49     69.67 o
 -16  12   1     1926.31     2061.79    119.70 o
 -15  12   1     1345.90     1641.72     89.15 o
 -14  12   1     2118.66     2183.41    103.92 o
 -13  12   1       13.39       19.38     60.17 o
 -12  12   1        5.37       23.90     56.29 o
 -11  12   1      532.05      612.66     60.73 o
 -10  12   1      593.80      686.69     63.62 o
  -9  12   1      179.02      234.69     49.41 o
  -8  12   1     1284.67     1326.25     61.05 o
  -7  12   1        5.50       61.68     44.47 o
  -6  12   1      534.66      413.74     49.62 o
  -5  12   1      267.53      120.37     59.10 o
  -4  12   1        0.10      -46.14     46.14 o
  -3  12   1      810.23      809.75     54.18 o
  -2  12   1    20566.39    20581.82    273.50 o
  -1  12   1     2011.50     1729.46     57.32 o
   0  12   1        1.24      113.02     40.79 o
   1  12   1     2026.81     1819.35     58.65 o
   2  12   1    20403.31    18975.66    255.34 o
   3  12   1     5929.60     5257.30    100.26 o
   4  12   1     9355.24     8060.94    148.17 o
   5  12   1     2226.97     2040.55     75.19 o
   6  12   1       15.40      -37.50     44.84 o
   7  12   1      450.04      296.71     49.23 o
   8  12   1      185.27      216.67     49.58 o
   9  12   1      962.53     1294.68     63.17 o
  10  12   1      702.29      637.89     93.02 o
  11  12   1        9.33      -15.33     55.39 o
  12  12   1     1319.00     1262.55     89.23 o
  13  12   1      244.22       32.97     62.70 o
  14  12   1     2619.83     2543.67     97.90 o
  15  12   1       84.24      140.85     70.17 o
  16  12   1      384.30      517.11     77.21 o
  17  12   1        5.08      -19.36     71.77 o
  18  12   1       81.11      321.00     79.23 o
  19  12   1      141.33      144.14     87.40 o
  20  12   1      119.34      112.13    115.43 o
  21  12   1      164.94      185.24    147.13 o
  22  12   1       37.61      -75.68    147.33 o
 -23  13   1       58.71       50.14    198.21 o
 -22  13   1        4.26       11.11    242.24 o
 -21  13   1      393.05      226.37    157.46 o
 -20  13   1        0.41      -30.04    100.56 o
 -19  13   1        5.41      -93.81    102.76 o
 -18  13   1      210.26      176.11     84.26 o
 -17  13   1       11.65      -37.45     69.90 o
 -16  13   1       40.67       38.16     69.48 o
 -15  13   1     2786.83     2791.21    152.83 o
 -14  13   1       88.93      124.95     66.87 o
 -13  13   1       11.63      -51.26     62.90 o
 -12  13   1     1566.21     2061.08     82.48 o
 -11  13   1     1862.63     1626.49     75.69 o
 -10  13   1     1640.94     1889.53     88.95 o
  -9  13   1      498.37      545.43     53.80 o
  -8  13   1     3833.82     3810.88     94.58 o
  -7  13   1     5376.95     4925.80    106.18 o
  -6  13   1      621.52      623.43     61.17 o
  -5  13   1     2730.23     2551.25     76.20 o
  -4  13   1       83.11       49.14     46.73 o
  -3  13   1     7361.20     7197.93    131.77 o
  -2  13   1     2298.50     2338.20     69.48 o
  -1  13   1     6591.35     6584.74    115.40 o
   0  13   1    12205.63    12440.71    181.70 o
   1  13   1    15789.07    14582.19    206.45 o
   2  13   1      614.32      530.07     48.51 o
   3  13   1       16.79       11.71     45.52 o
   4  13   1     1965.70     2210.31     67.20 o
   5  13   1       47.10      101.42     43.42 o
   6  13   1     3149.87     2687.25     73.42 o
   7  13   1      257.92      286.62     49.49 o
   8  13   1     1618.98     1673.04     68.42 o
   9  13   1       15.35      -47.43     47.43 o
  10  13   1     5406.44     5389.32    128.01 o
  11  13   1      324.71      147.76     64.74 o
  12  13   1      169.49      124.20     61.58 o
  13  13   1      790.56      722.53     88.78 o
  14  13   1     3408.52     3531.39    112.80 o
  15  13   1     1670.13     1815.75     91.51 o
  16  13   1      893.00      848.11     84.38 o
  17  13   1        0.37       55.21     73.42 o
  18  13   1       19.24       55.04     77.03 o
  19  13   1      279.77      302.16     99.59 o
  20  13   1      256.20      527.00    123.85 o
  21  13   1       47.61      -10.27    192.71 o
  22  13   1       92.42      203.25    194.53 o
 -22  14   1       80.02      -20.88    190.01 o
 -21  14   1      167.27      169.80    147.61 o
 -20  14   1        0.08       84.41    139.78 o
 -19  14   1      284.61      185.37     89.09 o
 -18  14   1      602.95      640.34     92.36 o
 -17  14   1      175.14      301.40     76.55 o
 -16  14   1     1810.20     1696.99     92.57 o
 -15  14   1     1282.02     1508.93     89.77 o
 -14  14   1      331.56      451.13     71.83 o
 -13  14   1      868.43      649.15     71.86 o
 -12  14   1      953.38      846.69     71.16 o
 -11  14   1      155.02      157.35     61.89 o
 -10  14   1      303.67      152.87     54.61 o
  -9  14   1      338.10      289.21     53.50 o
  -8  14   1       32.75       17.78     54.73 o
  -7  14   1       32.63       24.32     45.98 o
  -6  14   1     3613.70     4389.03     98.65 o
  -5  14   1     3395.79     3247.69     87.41 o
  -4  14   1     2969.45     3085.26     84.55 o
  -3  14   1      736.87      944.76     55.12 o
  -2  14   1        0.47      -30.76     45.31 o
  -1  14   1     3970.65     3842.66     90.67 o
   0  14   1     7017.90     7157.46    124.79 o
   1  14   1      454.89      361.95     56.82 o
   2  14   1      827.00      847.33     51.72 o
   3  14   1     2041.02     2399.77     99.10 o
   4  14   1      259.42      247.20     46.80 o
   5  14   1     2019.41     2075.86     68.49 o
   6  14   1     1030.06      832.87     50.45 o
   7  14   1      410.90      270.67     50.59 o
   8  14   1       68.29       18.47     47.48 o
   9  14   1       61.35       -8.23     50.66 o
  10  14   1        1.14      -34.62     73.85 o
  11  14   1     1484.63     1304.26     73.83 o
  12  14   1       98.69       53.30     61.97 o
  13  14   1     1270.74     1185.49     79.27 o
  14  14   1      241.26      171.97    101.29 o
  15  14   1      858.95      968.96     87.44 o
  16  14   1      874.48      993.43     85.63 o
  17  14   1      201.85       91.49     75.48 o
  18  14   1        1.01       22.55     98.82 o
  19  14   1      273.53      414.98    105.79 o
  20  14   1       64.72      148.46    120.05 o
  21  14   1       38.17      298.95    144.70 o
  22  14   1      148.57      297.47    227.73 o
 -22  15   1       45.01      177.03    198.75 o
 -21  15   1       69.10       39.59    139.01 o
 -20  15   1      435.44      500.33    151.31 o
 -19  15   1      110.69      176.38    102.39 o
 -18  15   1      244.17       88.06     94.79 o
 -17  15   1      802.91      831.90     84.62 o
 -16  15   1       54.27      155.45     87.26 o
 -15  15   1      142.60      203.33     90.28 o
 -14  15   1      238.18      248.66     75.56 o
 -13  15   1      777.60     1026.18     98.65 o
 -12  15   1      672.89      577.39     68.68 o
 -11  15   1        1.00      -37.63     57.17 o
 -10  15   1      836.95     1040.84     67.75 o
  -9  15   1      831.10      805.10     61.23 o
  -8  15   1     1464.00     1617.79     67.47 o
  -7  15   1       11.51      -47.62     47.62 o
  -6  15   1      227.82      229.26     47.75 o
  -5  15   1       63.93      134.25     48.10 o
  -4  15   1      314.95      349.14     50.05 o
  -3  15   1       56.06      109.97     45.33 o
  -2  15   1     1383.89     2025.44     70.06 o
  -1  15   1       73.13       10.96     45.16 o
   0  15   1      989.96     1148.27     74.28 o
   1  15   1     4763.03     4525.73    106.97 o
   2  15   1     7705.92     6553.29    118.10 o
   3  15   1      513.50      761.65     52.02 o
   4  15   1      371.66      217.05     45.17 o
   5  15   1     3086.76     2928.35     77.62 o
   6  15   1     3377.84     3517.81    120.00 o
   7  15   1      765.70      897.03     53.01 o
   8  15   1      106.30       68.07     53.26 o
   9  15   1       78.32      -42.66     52.69 o
  10  15   1       83.50       96.98     58.33 o
  11  15   1       34.99      -20.28     58.11 o
  12  15   1      650.28      580.21     73.84 o
  13  15   1     1223.24     1271.14     81.56 o
  14  15   1        6.09      -40.71     67.95 o
  15  15   1      231.11       94.41     73.17 o
  16  15   1      250.05      246.14     75.37 o
  17  15   1      375.24      398.99     88.32 o
  18  15   1       12.62      -82.50     82.50 o
  19  15   1       91.53       42.58    101.14 o
  20  15   1       52.14       -5.88    170.02 o
  21  15   1        3.47      127.95    332.22 o
  22  15   1       11.82     -186.39    186.39 o
 -22  16   1       41.90      179.95    199.85 o
 -21  16   1       11.83      186.25    144.62 o
 -20  16   1       83.34      103.10    140.52 o
 -19  16   1       98.44       38.83    118.17 o
 -18  16   1      233.05      126.82     97.83 o
 -17  16   1      126.81      332.67     87.87 o
 -16  16   1      571.16      787.16     83.32 o
 -15  16   1        1.18       31.49     70.16 o
 -14  16   1      179.24      142.02     69.56 o
 -13  16   1       28.91       30.84     65.95 o
 -12  16   1      572.88      478.90     93.73 o
 -11  16   1     1067.30     1163.89     74.17 o
 -10  16   1        6.51      -55.11     55.11 o
  -9  16   1      378.24      391.60     57.41 o
  -8  16   1      103.94       94.22     51.30 o
  -7  16   1       59.10       17.91     46.36 o
  -6  16   1      296.84      390.86     50.30 o
  -5  16   1     1929.34     1813.42     67.98 o
  -4  16   1       94.14       43.99     43.19 o
  -3  16   1        6.60        2.16     42.20 o
  -2  16   1      115.75       66.62     54.98 o
  -1  16   1       78.40      160.92     48.29 o
   0  16   1       88.31      236.58     48.24 o
   1  16   1        9.50      126.00     47.62 o
   2  16   1      835.03      640.16     51.23 o
   3  16   1       96.38       52.01     44.24 o
   4  16   1     2958.21     2970.77    106.22 o
   5  16   1      481.45      361.24     46.91 o
   6  16   1       24.19      -44.00     44.00 o
   7  16   1      259.26      415.50     54.26 o
   8  16   1      158.64      178.57     56.62 o
   9  16   1       76.38       33.88     51.23 o
  10  16   1       44.00       16.88     59.26 o
  11  16   1       24.38       32.61     61.88 o
  12  16   1        5.89      -63.29     63.29 o
  13  16   1      534.38      711.67     75.05 o
  14  16   1        7.79      -90.40     90.40 o
  15  16   1       73.06      -68.86     68.86 o
  16  16   1      298.28      502.88    102.84 o
  17  16   1       60.28       69.34     83.10 o
  18  16   1       13.10       -6.39     84.60 o
  19  16   1       28.71      -31.29    114.93 o
  20  16   1       19.03      -19.68    115.26 o
  21  16   1        7.23       61.04    253.94 o
 -22  17   1        8.26     -141.91    281.02 o
 -21  17   1       28.22      -59.53    378.08 o
 -20  17   1       17.39     -104.72    137.52 o
 -19  17   1      235.64       90.85    117.96 o
 -18  17   1        0.57      -76.79    106.29 o
 -17  17   1       37.46       14.91     85.04 o
 -16  17   1        0.95      -16.09     80.91 o
 -15  17   1      265.49      330.63     73.73 o
 -14  17   1     1903.43     1816.89     95.40 o
 -13  17   1      694.15      711.87     74.02 o
 -12  17   1       32.21       21.70     66.50 o
 -11  17   1     1215.74     1425.82     84.92 o
 -10  17   1      190.49      115.40     59.47 o
  -9  17   1        0.69       56.59     54.95 o
  -8  17   1      223.90       96.92     52.39 o
  -7  17   1      230.57      290.33     62.43 o
  -6  17   1       28.38       55.27     48.07 o
  -5  17   1     2544.06     2044.24     68.09 o
  -4  17   1     1037.87      863.90     53.25 o
  -3  17   1       59.61      -20.26     44.68 o
  -2  17   1     3618.21     3113.43     82.08 o
  -1  17   1      375.07      452.70     50.44 o
   0  17   1       62.26       44.50     45.32 o
   1  17   1     6015.17     5595.61    110.69 o
   2  17   1      661.46      573.84     52.13 o
   3  17   1     1010.07     1184.72     57.67 o
   4  17   1      176.84      154.28     46.00 o
   5  17   1     3228.54     2592.96     75.98 o
   6  17   1      302.40      431.94     51.69 o
   7  17   1     4917.68     4032.16     95.37 o
   8  17   1      480.38      358.07     53.33 o
   9  17   1     1020.74     1180.93     80.68 o
  10  17   1     1435.69     1751.79     99.03 o
  11  17   1       66.06       48.42     57.27 o
  12  17   1     2988.41     2644.64     98.07 o
  13  17   1     1521.52     1561.71     86.48 o
  14  17   1        0.61       -4.19     67.97 o
  15  17   1      862.96      818.24    110.27 o
  16  17   1      307.97      254.88     95.20 o
  17  17   1       22.67       11.42     84.14 o
  18  17   1        0.52     -105.95    105.95 o
  19  17   1      300.71       95.37    121.09 o
  20  17   1        9.06     -118.83    118.83 o
  21  17   1      200.91      243.40    199.94 o
 -21  18   1       15.64     -102.32    137.26 o
 -20  18   1      425.56      408.69    171.65 o
 -19  18   1        3.19       56.28    118.23 o
 -18  18   1      126.22       -7.17    110.72 o
 -17  18   1       86.42      353.51    120.76 o
 -16  18   1       77.38      175.70     84.54 o
 -15  18   1      342.50      170.34     83.45 o
 -14  18   1       57.82       12.99     77.94 o
 -13  18   1       39.70       31.24     74.22 o
 -12  18   1      468.46      636.62     71.57 o
 -11  18   1     3885.59     3611.62    109.85 o
 -10  18   1       63.20      -59.24     60.97 o
  -9  18   1      290.71      409.85     60.87 o
  -8  18   1     3142.57     3121.81     94.21 o
  -7  18   1       35.54       29.11     66.70 o
  -6  18   1      193.32      123.52     47.64 o
  -5  18   1     1308.49     1290.26     79.22 o
  -4  18   1       43.47       59.86     44.95 o
  -3  18   1      450.44      555.51     51.89 o
  -2  18   1      210.43      124.70     46.65 o
  -1  18   1     6457.19     5875.35    115.35 o
   0  18   1     1477.65     1307.98     62.73 o
   1  18   1     1724.40     1703.28    100.05 o
   2  18   1     4085.92     3692.30     91.27 o
   3  18   1      195.37      199.44     48.04 o
   4  18   1      831.57      769.97     71.53 o
   5  18   1      139.49      140.73     48.11 o
   6  18   1      308.26      434.33     53.61 o
   7  18   1      409.55      301.75     52.76 o
   8  18   1     1133.92     1146.55     69.77 o
   9  18   1     1046.61     1039.79     65.11 o
  10  18   1       30.59       84.35     63.29 o
  11  18   1      609.92      614.19     74.26 o
  12  18   1        3.14      112.66     60.50 o
  13  18   1      426.60      562.69     67.73 o
  14  18   1     1281.34     1456.89     90.85 o
  15  18   1       25.31      -17.77     71.98 o
  16  18   1      216.84      224.51     76.51 o
  17  18   1       41.15       80.72     97.08 o
  18  18   1      778.52      946.74    149.44 o
  19  18   1       28.50      -28.74    113.28 o
  20  18   1       47.09     -119.06    119.06 o
  21  18   1      169.30      520.41    273.51 o
 -21  19   1       93.82       -3.83    150.78 o
 -20  19   1        0.75     -130.59    130.59 o
 -19  19   1       24.23      -57.64    113.82 o
 -18  19   1       12.86      -63.65    117.21 o
 -17  19   1      112.46      119.07    117.58 o
 -16  19   1       48.84       37.23    115.26 o
 -15  19   1      548.81      576.72     89.43 o
 -14  19   1        5.43      -74.44     90.19 o
 -13  19   1        5.62      -58.24     83.93 o
 -12  19   1      382.18      293.62     67.76 o
 -11  19   1      722.66      721.25     79.93 o
 -10  19   1      147.73      128.15     62.46 o
  -9  19   1      236.72      114.86     60.41 o
  -8  19   1      465.98      445.33     73.29 o
  -7  19   1      107.95      136.13     52.34 o
  -6  19   1      344.79      297.52     62.03 o
  -5  19   1       58.10       31.21     48.88 o
  -4  19   1      423.67      397.50     56.65 o
  -3  19   1       54.09      133.04     48.36 o
  -2  19   1      644.30      625.77     55.18 o
  -1  19   1       61.53      139.71     49.28 o
   0  19   1        8.14       -6.48     47.86 o
   1  19   1       59.71      -45.92     45.92 o
   2  19   1       66.99       81.42     48.51 o
   3  19   1       11.47      -12.23     47.56 o
   4  19   1       52.09       57.57     47.61 o
   5  19   1     1114.86     1155.15     63.29 o
   6  19   1       23.44      -32.10     49.24 o
   7  19   1       22.18       69.68     53.09 o
   8  19   1      100.82       65.98     60.17 o
   9  19   1      141.26      107.49     55.38 o
  10  19   1        5.41      -54.76     54.76 o
  11  19   1      218.00      156.26     58.27 o
  12  19   1      397.42      441.18     89.29 o
  13  19   1        5.23      -70.03     70.03 o
  14  19   1      183.30      147.78     73.55 o
  15  19   1       12.48       94.89     72.52 o
  16  19   1       77.78      116.38     86.88 o
  17  19   1      158.65       89.81    101.79 o
  18  19   1       23.57      -24.22    115.76 o
  19  19   1      125.00      351.28    148.26 o
  20  19   1       43.21      133.64    124.39 o
 -20  20   1       35.24      -29.14    146.33 o
 -19  20   1       50.66      163.78    120.83 o
 -18  20   1      170.70      106.27    117.47 o
 -17  20   1      497.88      446.25    130.04 o
 -16  20   1       42.60      -21.54     98.31 o
 -15  20   1       55.38       -1.98    113.67 o
 -14  20   1      241.80      265.38     86.57 o
 -13  20   1        1.49       42.87    114.27 o
 -12  20   1        6.47      -84.21     84.21 o
 -11  20   1      961.58      914.66     84.75 o
 -10  20   1       37.57       34.90     61.10 o
  -9  20   1     1285.14     1093.61     68.78 o
  -8  20   1       52.08      -18.08     54.22 o
  -7  20   1      601.98      495.75     59.03 o
  -6  20   1       28.50        3.68     53.02 o
  -5  20   1       14.55      -27.76     49.68 o
  -4  20   1      275.89      233.80     52.68 o
  -3  20   1       36.59       27.69     49.67 o
  -2  20   1       28.47       49.01     51.67 o
  -1  20   1      448.84      333.82     54.46 o
   0  20   1     2476.13     2402.46     79.20 o
   1  20   1      534.47      479.10     55.36 o
   2  20   1     2480.69     2403.45     78.30 o
   3  20   1        0.16      -42.17     50.03 o
   4  20   1      838.23      958.68     62.47 o
   5  20   1     1253.62     1225.27     66.66 o
   6  20   1      268.01      297.21     56.70 o
   7  20   1      763.06      664.09     63.60 o
   8  20   1       26.88      -55.41     55.41 o
   9  20   1     2194.61     2075.65     86.82 o
  10  20   1       14.68       56.30     57.82 o
  11  20   1       20.57      -25.26     58.12 o
  12  20   1     1045.14      780.78     80.26 o
  13  20   1        0.02      -13.60     70.67 o
  14  20   1      444.63      335.43     89.22 o
  15  20   1       74.09        4.67     83.96 o
  16  20   1      174.94       39.11     89.44 o
  17  20   1       38.98      -35.82    100.94 o
  18  20   1      132.98      329.37    121.52 o
  19  20   1       35.72       64.92    126.07 o
  20  20   1       28.49      107.68    130.06 o
 -20  21   1      218.41      712.31    166.21 o
 -19  21   1      201.45       68.30    130.71 o
 -18  21   1      119.38       70.13    122.05 o
 -17  21   1      283.56      386.52    128.23 o
 -16  21   1      396.69      219.58    104.81 o
 -15  21   1        7.69      -14.97     93.87 o
 -14  21   1       24.51      -75.35     94.62 o
 -13  21   1      335.34      261.04     81.17 o
 -12  21   1      190.35       68.40     78.34 o
 -11  21   1      298.34      136.59     74.80 o
 -10  21   1     1584.72     1749.53     89.12 o
  -9  21   1        2.54       27.81     57.26 o
  -8  21   1     1789.69     1345.06     72.69 o
  -7  21   1      311.60      224.57     58.46 o
  -6  21   1      124.81       31.64     55.87 o
  -5  21   1     1940.35     1912.68     77.31 o
  -4  21   1     1305.85     1286.54     68.78 o
  -3  21   1      773.30      885.35     72.62 o
  -2  21   1        0.41       31.31     59.02 o
  -1  21   1     1577.08     1491.64     71.47 o
   0  21   1      439.31      352.99     59.59 o
   1  21   1      318.06      342.33     57.42 o
   2  21   1      152.78      126.63     52.95 o
   3  21   1        0.80       29.34     53.07 o
   4  21   1     1211.68     1028.56     66.23 o
   5  21   1      195.52       91.73     55.25 o
   6  21   1      139.45       46.71     56.14 o
   7  21   1     1117.21     1197.23    137.27 o
   8  21   1      203.99      188.17     60.38 o
   9  21   1       66.22       84.59     58.96 o
  10  21   1      170.75      137.82     60.21 o
  11  21   1        6.70      -38.70     71.38 o
  12  21   1      279.22      252.79     75.11 o
  13  21   1        0.05       -5.31     82.29 o
  14  21   1      753.05      807.98    111.63 o
  15  21   1       92.17      212.72     90.45 o
  16  21   1      115.04      237.32     89.36 o
  17  21   1       85.41      229.97    111.22 o
  18  21   1        6.57      -72.34    117.49 o
  19  21   1       41.63      158.39    126.25 o
 -19  22   1        0.39       -9.01    121.34 o
 -18  22   1       18.74       52.05    121.35 o
 -17  22   1        0.08      -25.23    125.33 o
 -16  22   1      273.76      300.88    109.23 o
 -15  22   1      574.82      576.57    153.71 o
 -14  22   1      751.43      789.25    179.45 o
 -13  22   1      238.43      329.59     88.77 o
 -12  22   1      189.66       31.09     72.02 o
 -11  22   1      229.80       17.62     70.62 o
 -10  22   1      152.22      170.27     70.04 o
  -9  22   1       39.18      -60.39     66.23 o
  -8  22   1       50.56      -57.73     57.73 o
  -7  22   1      657.61      680.57     66.56 o
  -6  22   1       22.62      -19.86     58.00 o
  -5  22   1        4.68       14.47     58.10 o
  -4  22   1     4977.78     4525.86    112.62 o
  -3  22   1     1037.55      893.94     74.42 o
  -2  22   1       10.16       71.06     55.59 o
  -1  22   1       29.04      -56.42     56.42 o
   0  22   1     1077.06     1106.67     69.34 o
   1  22   1      362.28      336.71     61.29 o
   2  22   1     1084.36     1034.56     70.69 o
   3  22   1      388.12      296.86     59.77 o
   4  22   1     3783.67     3732.95    102.83 o
   5  22   1      309.33      248.08     59.03 o
   6  22   1        0.87      -20.31     56.95 o
   7  22   1      168.06      117.13     61.46 o
   8  22   1     1654.32     1435.33    104.51 o
   9  22   1      301.10      282.04     62.65 o
  10  22   1      560.68      623.89     95.01 o
  11  22   1      511.98      528.69     81.42 o
  12  22   1       93.75       87.06     84.21 o
  13  22   1       73.29      -59.42     84.32 o
  14  22   1       86.50      -14.25     95.06 o
  15  22   1       66.90      223.79     91.04 o
  16  22   1        6.94       -8.10    116.79 o
  17  22   1       30.45       52.35    111.54 o
  18  22   1        1.10       88.10    126.45 o
  19  22   1       17.70      -57.58    123.17 o
 -19  23   1      104.72       66.32    130.16 o
 -18  23   1      163.86      290.62    132.21 o
 -17  23   1       16.31      118.97    105.06 o
 -16  23   1      548.14      569.71    110.98 o
 -15  23   1       16.70       67.23     91.41 o
 -14  23   1        0.86       -6.47     86.89 o
 -13  23   1       92.05       52.31     87.66 o
 -12  23   1       12.96      -78.93     78.93 o
 -11  23   1      965.03      880.21     98.58 o
 -10  23   1      118.52       83.47     72.36 o
  -9  23   1      235.80      303.78     76.85 o
  -8  23   1       36.88      -61.34     67.54 o
  -7  23   1      781.21      802.57     70.35 o
  -6  23   1      883.85      803.71     70.32 o
  -5  23   1     1905.00     1907.19     83.15 o
  -4  23   1       47.71       93.07     59.16 o
  -3  23   1       56.18       83.76     58.61 o
  -2  23   1     1245.92      958.72     70.82 o
  -1  23   1      826.12      947.74     70.87 o
   0  23   1        0.78      -57.77     57.77 o
   1  23   1        7.20      -14.69     57.59 o
   2  23   1        1.87       57.78     58.80 o
   3  23   1     1843.94     1492.15     77.47 o
   4  23   1     1722.77     1657.28     79.38 o
   5  23   1      906.98      809.62     69.33 o
   6  23   1        0.36       27.49     60.48 o
   7  23   1     1890.92     1723.09     81.91 o
   8  23   1     1842.39     2036.76     85.11 o
   9  23   1       39.51      -68.87     68.87 o
  10  23   1     1345.37     1404.15     89.74 o
  11  23   1        0.03       18.99     84.01 o
  12  23   1       24.69      -84.12     84.12 o
  13  23   1       36.22      -41.87     86.72 o
  14  23   1      118.02       74.41     88.83 o
  15  23   1       39.81       27.43     89.84 o
  16  23   1      102.71       17.90    109.40 o
  17  23   1      128.57       80.37    112.24 o
  18  23   1      123.36      204.45    126.98 o
  19  23   1       29.13       50.53    230.16 o
 -18  24   1       33.66      -13.67    125.76 o
 -17  24   1       12.04      103.26    106.21 o
 -16  24   1       65.69       42.49     96.67 o
 -15  24   1        0.12      -91.74     91.74 o
 -14  24   1       19.46      121.55     92.67 o
 -13  24   1      145.25      158.33    101.08 o
 -12  24   1       47.47      -70.00     84.68 o
 -11  24   1       35.43      -39.32     82.87 o
 -10  24   1     1882.15     2105.63     99.62 o
  -9  24   1      748.21      625.65     80.71 o
  -8  24   1      321.43      412.47     87.09 o
  -7  24   1        0.12      -30.87     69.74 o
  -6  24   1       83.85      140.31     62.47 o
  -5  24   1      574.03      580.59     67.37 o
  -4  24   1     1121.84     1052.05     75.11 o
  -3  24   1       68.49      101.44     62.95 o
  -2  24   1      389.50      298.42     65.53 o
  -1  24   1      911.25     1063.78     93.70 o
   0  24   1      221.20      240.78     64.04 o
   1  24   1      235.03      193.50     63.23 o
   2  24   1       76.21       50.73     60.37 o
   3  24   1      106.10      120.68     69.70 o
   4  24   1      280.25      172.35     63.27 o
   5  24   1      138.01      163.80     62.75 o
   6  24   1     2688.10     3047.12    100.19 o
   7  24   1      863.78      652.59     70.20 o
   8  24   1      287.94      273.41     76.23 o
   9  24   1       58.56      162.34     74.04 o
  10  24   1        1.78       60.01     86.54 o
  11  24   1       23.55      147.78     88.91 o
  12  24   1        0.07       12.38     87.99 o
  13  24   1       12.68      -34.15     92.48 o
  14  24   1      208.06      345.04     94.93 o
  15  24   1       31.57      -31.91     89.96 o
  16  24   1      117.04      -79.73    122.68 o
  17  24   1       38.99      103.58    111.92 o
  18  24   1        0.02      -31.52    124.23 o
 -18  25   1       57.25      194.38    129.71 o
 -17  25   1       12.08      118.10    121.75 o
 -16  25   1      666.77      676.43    111.69 o
 -15  25   1      233.21       77.44     99.63 o
 -14  25   1       74.68      -44.18     90.35 o
 -13  25   1        3.46      -40.04     89.45 o
 -12  25   1       52.00      -84.57     84.57 o
 -11  25   1        6.89       39.38     87.37 o
 -10  25   1      151.15      145.67     74.85 o
  -9  25   1      469.72      652.99     87.20 o
  -8  25   1      291.67      244.66     85.25 o
  -7  25   1      251.75      312.85     76.83 o
  -6  25   1      658.63      543.62     79.14 o
  -5  25   1     1592.12     1721.63     83.87 o
  -4  25   1      706.89      702.96     71.36 o
  -3  25   1      414.13      518.52     69.09 o
  -2  25   1      460.43      421.86     69.74 o
  -1  25   1        3.57      116.48     63.29 o
   0  25   1      425.54      348.48     66.48 o
   1  25   1        0.33       12.24     61.82 o
   2  25   1      202.17      158.23     67.42 o
   3  25   1      415.80      544.55     71.62 o
   4  25   1      202.49      128.97     65.74 o
   5  25   1      676.06      676.73     71.55 o
   6  25   1      409.33      374.29     70.03 o
   7  25   1       33.22        9.82     74.17 o
   8  25   1       46.49       25.97     75.02 o
   9  25   1      857.83     1040.80     98.66 o
  10  25   1      226.67       70.87     87.29 o
  11  25   1      281.82      299.61     90.16 o
  12  25   1      114.92       76.28     90.57 o
  13  25   1        0.04      -87.86     87.86 o
  14  25   1      419.48      325.25    100.22 o
  15  25   1        0.26        5.19     96.13 o
  16  25   1        0.19     -122.45    122.45 o
  17  25   1       63.76       51.16    128.43 o
 -17  26   1       53.22      137.48    113.95 o
 -16  26   1      184.48      177.76    101.64 o
 -15  26   1       20.07      130.23     98.62 o
 -14  26   1      171.44       95.59    109.97 o
 -13  26   1       95.63       92.30     94.03 o
 -12  26   1      136.85      147.04     93.29 o
 -11  26   1       31.18       57.70     89.34 o
 -10  26   1       89.78       62.64     90.58 o
  -9  26   1      154.13      202.37     75.70 o
  -8  26   1       86.79       19.60     74.20 o
  -7  26   1      227.61      163.46     76.50 o
  -6  26   1      112.73       41.29     83.63 o
  -5  26   1       52.63       59.61     69.25 o
  -4  26   1      415.41      592.85     71.56 o
  -3  26   1      338.79      414.99     68.34 o
  -2  26   1       12.59      -10.27     95.68 o
  -1  26   1       82.11       87.07     65.49 o
   0  26   1      669.76      703.07     71.76 o
   1  26   1      203.80      133.66     66.08 o
   2  26   1       18.92       15.06     64.61 o
   3  26   1      398.20      304.00     67.73 o
   4  26   1      109.24      -30.57     64.39 o
   5  26   1      304.93      315.05     66.56 o
   6  26   1      152.64       82.99     65.94 o
   7  26   1      378.05      298.76     80.68 o
   8  26   1        5.83       10.92     86.79 o
   9  26   1        1.16       83.42     88.52 o
  10  26   1       69.47       75.03     89.32 o
  11  26   1       30.37       54.15     91.51 o
  12  26   1      602.96      564.72    101.47 o
  13  26   1       33.23      -46.95     89.44 o
  14  26   1        0.06       10.75     96.82 o
  15  26   1       45.33       84.58     98.05 o
  16  26   1       20.63      288.11    120.75 o
  17  26   1        2.52     -124.16    124.16 o
 -17  27   1       19.40       -1.19    257.14 o
 -16  27   1       57.07      142.71    112.35 o
 -15  27   1        4.04      177.85    102.33 o
 -14  27   1        8.72       68.18    104.69 o
 -13  27   1      192.32      416.88    101.97 o
 -12  27   1        9.80      -37.04     91.52 o
 -11  27   1        0.04       54.07     90.84 o
 -10  27   1      122.39      124.32     92.31 o
  -9  27   1       51.47       90.13     88.21 o
  -8  27   1        7.09      -37.18     75.23 o
  -7  27   1      400.06      367.58     79.32 o
  -6  27   1      559.38      635.97     83.10 o
  -5  27   1      177.80      122.27     72.74 o
  -4  27   1      161.24      179.54     73.70 o
  -3  27   1      128.08      113.50     67.59 o
  -2  27   1      471.78      385.54     70.99 o
  -1  27   1      380.73      319.73     69.09 o
   0  27   1      136.43      -15.74     67.05 o
   1  27   1       16.31      -62.58     62.58 o
   2  27   1       39.56      -72.07     72.07 o
   3  27   1        0.88      -63.24     63.24 o
   4  27   1      985.85     1154.54     98.62 o
   5  27   1      242.54      187.77     68.60 o
   6  27   1      419.29      340.06     81.32 o
   7  27   1        0.03      -82.27     82.27 o
   8  27   1      102.27       94.38    113.23 o
   9  27   1       72.85      205.64     90.66 o
  10  27   1        4.68        7.72     91.01 o
  11  27   1       32.73      -85.87     85.87 o
  12  27   1       41.33      -79.81     89.35 o
  13  27   1       73.82       81.41     98.12 o
  14  27   1       13.73      -94.65     94.65 o
  15  27   1        0.01       34.01    101.22 o
  16  27   1       81.38       51.71    114.85 o
 -16  28   1        8.79      118.70    115.75 o
 -15  28   1      677.87      760.46    116.07 o
 -14  28   1       18.71      274.77    106.48 o
 -13  28   1       12.63      -95.57     95.57 o
 -12  28   1       24.10       18.30     93.88 o
 -11  28   1      298.30      458.03     99.69 o
 -10  28   1        9.37      -32.15     91.23 o
  -9  28   1      289.12      223.89     91.12 o
  -8  28   1      108.11      256.32     92.93 o
  -7  28   1      240.08       53.43     78.16 o
  -6  28   1      189.19      243.40     79.17 o
  -5  28   1      356.76      463.20     90.30 o
  -4  28   1      334.55      405.09     80.85 o
  -3  28   1      316.50      325.71     79.70 o
  -2  28   1        1.14      -53.12     66.44 o
  -1  28   1       33.63       74.13     68.52 o
   0  28   1       38.65      -40.46     66.65 o
   1  28   1       84.47      -16.02     65.98 o
   2  28   1      523.08      323.16     73.56 o
   3  28   1      683.61      650.15     76.81 o
   4  28   1       25.01       83.32     68.81 o
   5  28   1        0.01      -74.67     74.67 o
   6  28   1        0.47       35.56     86.92 o
   7  28   1        5.73      -56.76     85.72 o
   8  28   1      131.08      277.47     95.15 o
   9  28   1      493.31      272.27     96.13 o
  10  28   1       26.79      -51.58     97.48 o
  11  28   1        8.91      -87.66     87.66 o
  12  28   1      102.05      -86.81     93.17 o
  13  28   1        2.34      -95.34     95.34 o
  14  28   1        0.52      -98.46     98.46 o
  15  28   1       20.76     -115.64    115.64 o
 -15  29   1        0.52       65.54    130.42 o
 -14  29   1      160.16       50.32    100.12 o
 -13  29   1       12.44      -57.48     99.35 o
 -12  29   1      265.93      318.13    133.34 o
 -11  29   1       45.49      -92.40     92.40 o
 -10  29   1       10.90      -60.19     92.31 o
  -9  29   1      587.57      784.79    116.02 o
  -8  29   1       44.60       32.37     89.98 o
  -7  29   1      190.11      204.80    102.00 o
  -6  29   1      563.44      828.73     88.63 o
  -5  29   1        9.10       -7.74     73.71 o
  -4  29   1       93.16      155.60     75.26 o
  -3  29   1      151.63       42.55     75.88 o
  -2  29   1      655.64      905.73     88.58 o
  -1  29   1       27.96       41.76     68.48 o
   0  29   1       37.04      -66.88     66.88 o
   1  29   1      795.83      803.58     79.15 o
   2  29   1       58.83       50.66     66.93 o
   3  29   1       88.03       71.25     70.73 o
   4  29   1      467.86      578.55     86.52 o
   5  29   1       71.90       56.84     87.24 o
   6  29   1      241.15      310.70     95.42 o
   7  29   1       68.25       35.44     97.89 o
   8  29   1        0.05      -75.25     87.97 o
   9  29   1       86.75      152.47     97.69 o
  10  29   1       50.32      -88.47     92.88 o
  11  29   1       23.12       42.92     93.43 o
  12  29   1      196.63      -46.82     97.14 o
  13  29   1       58.99      185.66    107.97 o
  14  29   1       28.60      -44.41    101.28 o
  15  29   1        6.13      116.93    136.18 o
 -14  30   1        1.07      120.81    106.79 o
 -13  30   1        4.85       37.10    100.92 o
 -12  30   1      171.45      165.43    104.02 o
 -11  30   1       16.87      -93.46     93.46 o
 -10  30   1        3.99      -49.04     91.84 o
  -9  30   1      166.44      126.89     97.33 o
  -8  30   1       62.52      -74.65     92.32 o
  -7  30   1        1.14      -88.59     88.59 o
  -6  30   1        9.91       74.29     91.53 o
  -5  30   1      394.42      537.24     88.20 o
  -4  30   1        3.99      -78.34     78.34 o
  -3  30   1       19.52      100.00     78.55 o
  -2  30   1        0.00     -105.63    105.63 o
  -1  30   1       39.80      -44.66     75.15 o
   0  30   1        7.41      -69.12     69.12 o
   1  30   1       42.26       57.18     71.74 o
   2  30   1        9.11      -66.68     66.68 o
   3  30   1        0.02       50.17     93.96 o
   4  30   1      906.97     1074.14    107.54 o
   5  30   1       22.55      -85.30     85.30 o
   6  30   1      198.94      222.64     96.05 o
   7  30   1     1083.94     1113.20    124.41 o
   8  30   1      164.67      222.02     96.29 o
   9  30   1        3.31       21.44    110.57 o
  10  30   1       14.94      -46.71     92.77 o
  11  30   1       11.50       -3.05     95.31 o
  12  30   1       40.50       44.84     98.83 o
  13  30   1        0.45       35.00    103.91 o
  14  30   1       21.61        8.64    104.69 o
 -13  31   1       26.77      -29.70    145.44 o
 -12  31   1       26.89      -62.92    101.35 o
 -11  31   1      128.00      351.15    105.23 o
 -10  31   1       48.47      -62.66    107.10 o
  -9  31   1       96.94      178.20     99.83 o
  -8  31   1        3.67      -42.58     91.83 o
  -7  31   1       41.72       94.20     95.86 o
  -6  31   1       16.02      -85.20    109.19 o
  -5  31   1       26.63      -91.27     91.27 o
  -4  31   1       34.66       96.81     78.83 o
  -3  31   1      102.10      147.00     81.69 o
  -2  31   1      337.85      397.87     84.29 o
  -1  31   1       37.26       29.38     76.04 o
   0  31   1        0.86       68.99     70.76 o
   1  31   1        0.91       26.68     73.48 o
   2  31   1      153.92      148.86     82.15 o
   3  31   1      347.69      125.37     91.81 o
   4  31   1      276.29      203.18     95.77 o
   5  31   1       81.44      -70.26     89.41 o
   6  31   1      504.54      626.45    110.35 o
   7  31   1      149.36      281.69     99.09 o
   8  31   1       64.29      121.00    100.27 o
   9  31   1      197.62      343.94    109.65 o
  10  31   1        2.43      -95.46     95.46 o
  11  31   1       19.05       59.76     99.81 o
  12  31   1        0.46        3.70    101.79 o
  13  31   1      155.38      270.99    108.12 o
 -12  32   1        0.17     -112.92    123.78 o
 -11  32   1        0.11     -100.97    100.97 o
 -10  32   1        1.39      113.50    101.86 o
  -9  32   1       35.56      -34.73     99.14 o
  -8  32   1      193.99      260.32    101.22 o
  -7  32   1      292.63      426.91    134.45 o
  -6  32   1      140.05       92.72     95.44 o
  -5  32   1       17.39      -46.64     91.73 o
  -4  32   1      404.48      458.13     98.44 o
  -3  32   1      172.76      180.24     83.56 o
  -2  32   1        6.64      -78.50     78.50 o
  -1  32   1        1.52      -76.93     76.93 o
   0  32   1       14.98      -10.56     77.95 o
   1  32   1        3.78      -61.42     83.89 o
   2  32   1      144.99       30.61     90.97 o
   3  32   1       13.76      -40.90     90.26 o
   4  32   1        4.79      -89.84     89.84 o
   5  32   1       41.85      206.41     97.30 o
   6  32   1        5.91       19.52     96.71 o
   7  32   1       98.39      128.95     97.92 o
   8  32   1        1.53       78.69    114.33 o
   9  32   1        6.33      -96.57     96.57 o
  10  32   1       99.35       63.62    102.26 o
  11  32   1        2.20     -101.38    101.38 o
  12  32   1      111.58      137.87    117.67 o
 -11  33   1       99.07      -37.76    103.47 o
 -10  33   1        0.57       59.89    103.59 o
  -9  33   1       46.98       91.06    105.30 o
  -8  33   1       33.05       21.14    130.88 o
  -7  33   1       59.19      -39.49     96.14 o
  -6  33   1       39.21      -55.42    114.44 o
  -5  33   1       26.05       54.56     97.52 o
  -4  33   1       51.97      185.79     95.48 o
  -3  33   1      117.66      119.15     93.92 o
  -2  33   1       50.97       41.88     80.59 o
  -1  33   1       47.75      137.65     82.62 o
   0  33   1        1.97       26.45     83.03 o
   1  33   1      103.86       31.92    103.10 o
   2  33   1       21.19      124.81    102.05 o
   3  33   1      403.92      477.24    104.12 o
   4  33   1       77.07      -12.81     92.32 o
   5  33   1      490.31      780.99    122.56 o
   6  33   1      160.15      253.09    105.36 o
   7  33   1       38.78       68.01    101.01 o
   8  33   1       47.59      176.00    105.04 o
   9  33   1       86.88       76.79    105.93 o
  10  33   1       37.27        9.86    103.65 o
  11  33   1        3.89     -121.38    121.38 o
 -10  34   1      213.35      281.62    142.24 o
  -9  34   1       92.15       12.12    131.11 o
  -8  34   1      156.38       96.61    116.41 o
  -7  34   1        7.96       37.65    103.96 o
  -6  34   1       58.41      217.83    103.42 o
  -5  34   1      253.90      358.86    104.81 o
  -4  34   1      394.66      440.14    108.40 o
  -3  34   1      281.96      345.91     98.85 o
  -2  34   1        6.37      -30.43     90.34 o
  -1  34   1      376.18      552.93     97.13 o
   0  34   1      571.08      384.05    114.22 o
   1  34   1        3.93     -100.37    100.37 o
   2  34   1      226.61      308.17    112.20 o
   3  34   1        0.06        2.18    105.70 o
   4  34   1        2.59        5.19     94.93 o
   5  34   1       57.69      159.23    100.80 o
   6  34   1       41.44      104.44    102.59 o
   7  34   1        7.83      -39.59     98.18 o
   8  34   1        3.77       63.70    102.62 o
   9  34   1      147.01      147.31    126.92 o
  -8  35   1        0.02       19.60    104.96 o
  -7  35   1        3.57      112.93    104.44 o
  -6  35   1       21.29       22.22    100.91 o
  -5  35   1       22.22      179.97    104.32 o
  -4  35   1       80.88      -90.82     98.70 o
  -3  35   1        0.60      -98.65     98.65 o
  -2  35   1       13.66       12.21    102.13 o
  -1  35   1        4.75      -90.81    192.54 o
   0  35   1      116.86       20.34    153.98 o
   1  35   1        9.48     -115.79    199.49 o
   2  35   1       44.75      -97.04     97.04 o
   3  35   1      208.95      156.11    113.12 o
   4  35   1       44.03       23.65    110.23 o
   5  35   1      860.01     1036.54    119.88 o
   6  35   1       99.71     -101.35    101.35 o
   7  35   1        0.00      -66.72    103.36 o
   8  35   1      258.72      166.28    148.97 o
  -6  36   1       18.37      -90.21    101.03 o
  -5  36   1       67.79       16.80    111.12 o
  -4  36   1       14.00        0.77    102.29 o
  -3  36   1       12.32      107.53    133.65 o
  -2  36   1        4.27       -1.25    139.29 o
  -1  36   1       72.67       86.41    130.93 o
   0  36   1       58.29      141.47    137.39 o
   1  36   1       22.54       55.16    108.08 o
   2  36   1      182.29      227.27    114.86 o
   3  36   1       72.29      214.90    122.70 o
   4  36   1       41.98      -38.81    113.04 o
   5  36   1        2.67      212.21    124.89 o
   6  36   1        4.40     -166.73    166.73 o
  -3  37   1       36.38       30.00    172.31 o
  -2  37   1       99.12       93.99    139.91 o
  -1  37   1        9.65     -125.47    125.47 o
   0  37   1        2.50     -128.76    128.76 o
   1  37   1       19.17       54.53    136.68 o
   2  37   1       16.61      -27.37    138.69 o
 -24   0   2      879.56      801.85    289.48 o
 -23   0   2      411.38      336.26    218.91 o
 -22   0   2      101.16       12.28    251.54 o
 -21   0   2      545.17      146.59    163.39 o
 -20   0   2     1423.14     1346.44    187.83 o
 -19   0   2       79.55      -13.35    141.91 o
 -18   0   2     5287.99     5439.00    278.50 o
 -17   0   2      110.48       74.63     94.81 o
 -16   0   2    11463.06    10165.67    546.92 o
 -15   0   2     1220.78     1585.09    110.15 o
 -14   0   2      188.75      443.49     73.62 o
 -13   0   2     2676.96     2813.78    107.81 o
 -12   0   2     4198.78     4069.16    126.95 o
 -11   0   2    46467.29    53252.84    937.36 o
 -10   0   2    26563.97    31961.72    576.97 o
  -9   0   2    12224.84    15440.04    264.80 o
  -8   0   2    41151.85    39993.98    627.83 o
  -7   0   2     6206.93     4817.58     99.18 o
  -6   0   2     4210.82     4437.29    268.39 o
  -5   0   2    25718.41    26944.54    550.08 o
  -4   0   2     4690.01     3969.70    120.84 o
  -3   0   2    80192.65    79540.23   1559.81 o
  -2   0   2     4570.75     6692.23     98.25 o
  -1   0   2    14554.72    17697.12    234.93 o
   0   0   2    52678.22    44093.98    572.89 o
   1   0   2     1531.29     3954.28     67.79 o
   2   0   2    49540.74    59741.84    914.96 o
   3   0   2     1247.35     2587.49    104.76 o
   4   0   2    49637.08    53022.02    815.25 o
   5   0   2    63988.32    62716.38    959.03 o
   6   0   2      168.48      370.35     50.93 o
   7   0   2      860.95     2877.86    132.48 o
   8   0   2    20316.18    21856.88    404.70 o
   9   0   2     9442.03    10820.18    296.59 o
  10   0   2    60420.61    64047.95   1116.93 o
  11   0   2     7146.45     7360.29    176.88 o
  12   0   2     3396.40     2579.94    136.14 o
  13   0   2     7075.41     4900.79    179.60 o
  14   0   2     1401.13     1955.01    126.75 o
  15   0   2      910.56     1299.93    124.07 o
  16   0   2       14.07      141.82    106.24 o
  17   0   2     5594.00     5299.25    214.47 o
  18   0   2      248.50      186.64    114.06 o
  19   0   2     1241.74     1773.50    166.48 o
  20   0   2      224.25      354.03    255.19 o
  21   0   2        3.97       16.79    164.84 o
  22   0   2     1270.73     1296.82    202.70 o
  23   0   2      183.27      -90.66    304.35 o
 -24   1   2        0.07        5.84    136.56 o
 -23   1   2      217.67       38.61    140.26 o
 -22   1   2      150.96      126.96    121.81 o
 -21   1   2     1316.90     1400.73    139.03 o
 -20   1   2      139.74      276.67    114.28 o
 -19   1   2      590.13      672.94    115.53 o
 -18   1   2      202.38      259.98    104.22 o
 -17   1   2     3529.68     3825.37    158.31 o
 -16   1   2      313.74      319.69     87.36 o
 -15   1   2     3044.99     3215.93     94.60 o
 -14   1   2     2232.08     1591.13     68.44 o
 -13   1   2      109.83       12.34     61.73 o
 -12   1   2    21819.75    23940.18    318.55 o
 -11   1   2     8271.34     8727.75    140.45 o
 -10   1   2     1008.37     1096.72     77.93 o
  -9   1   2     8969.75     9401.25    125.32 o
  -8   1   2     1803.24     3974.63    191.80 o
  -7   1   2     5030.87     7174.70    100.56 o
  -6   1   2    34398.63    35459.71    413.48 o
  -5   1   2     1275.31     3135.17    271.29 o
  -4   1   2     1471.73     1389.64     36.73 o
  -3   1   2     5775.47     7388.92    102.55 o
  -2   1   2    32498.09    33440.21    335.09 o
  -1   1   2    10105.75    10012.44    104.46 o
   0   1   2    15772.27    15782.67    160.67 o
   1   1   2    55085.60    56843.38    589.54 o
   2   1   2      386.77     1505.30     47.14 o
   3   1   2     1297.41      951.03     37.29 o
   4   1   2    19515.47    21475.29    270.02 o
   6   1   2     4872.11     4239.53     68.68 o
   7   1   2    40490.35    41731.00    485.94 o
   8   1   2       46.95      473.11     66.74 o
   9   1   2     7087.35     8146.45    140.85 o
  10   1   2     1890.97     1989.35    121.57 o
  11   1   2    19564.93    22195.03    319.41 o
  12   1   2       53.47       83.68     48.99 o
  13   1   2      694.43      746.33     61.00 o
  14   1   2     3601.53     3947.63    119.59 o
  15   1   2     2448.75     2005.11     95.95 o
  16   1   2     3374.51     3284.92    132.16 o
  17   1   2       98.63      201.37     79.00 o
  18   1   2       11.60       50.56     78.43 o
  19   1   2      947.23     1026.14     96.18 o
  20   1   2      175.02      278.96    112.69 o
  21   1   2        8.86       87.13    118.70 o
  22   1   2       16.82      -83.53    118.17 o
  23   1   2      405.09      414.11    135.12 o
 -24   2   2        1.40      175.38    131.45 o
 -23   2   2       16.95      -91.14    121.31 o
 -22   2   2       84.21       21.09    116.44 o
 -21   2   2       39.91       73.27    112.87 o
 -20   2   2     1093.94     1120.31    216.09 o
 -19   2   2       62.97      -34.76    103.47 o
 -18   2   2     2356.94     2897.25    131.45 o
 -17   2   2     1153.35     1265.20     76.31 o
 -16   2   2      932.01     1157.61     96.21 o
 -15   2   2      370.03      319.72     57.48 o
 -14   2   2       10.72       26.96     48.85 o
 -13   2   2      925.88      805.44     54.79 o
 -12   2   2       34.03      286.87     79.76 o
 -11   2   2     1854.52     1828.53     64.47 o
 -10   2   2     3494.93     3454.91     83.57 o
  -9   2   2     2959.00     3262.40     73.02 o
  -8   2   2     9608.14    10891.44    144.43 o
  -7   2   2     1769.48     2427.52    115.72 o
  -6   2   2    74621.86    82096.79    939.28 o
  -5   2   2   165711.88   182916.81   2080.05 o
  -4   2   2    77158.11    86128.48    985.91 o
  -3   2   2     4782.22     5927.08     79.43 o
  -2   2   2    12945.48    10134.36    107.71 o
  -1   2   2    20445.89    19526.14    198.25 o
   0   2   2     8235.41     6899.36    117.90 o
   1   2   2    11201.01    13001.35    135.46 o
   2   2   2     9486.37    11293.59    130.17 o
   3   2   2    91436.56   101099.13   1087.56 o
   4   2   2    85304.13   101742.20   1092.30 o
   5   2   2    37214.95    44802.87    515.80 o
   6   2   2    13618.54    14684.38    182.38 o
   7   2   2     1667.45     2233.25    102.06 o
   8   2   2     3640.74     4399.87     86.88 o
   9   2   2      128.57      155.05     45.86 o
  10   2   2     1610.73     2510.79     81.37 o
  11   2   2      102.41      172.18     47.70 o
  12   2   2     2279.16     2100.12     74.36 o
  13   2   2       21.86       -4.68     53.80 o
  14   2   2     5329.69     5174.41    121.96 o
  15   2   2      296.01      336.06     65.73 o
  16   2   2       95.81      221.30     79.40 o
  17   2   2     1617.27     1688.97    113.78 o
  18   2   2      296.61      144.06     80.91 o
  19   2   2       70.99      131.53     82.17 o
  20   2   2      144.23       88.23    143.08 o
  21   2   2        0.04      -18.15    145.03 o
  22   2   2       10.02     -114.88    114.88 o
  23   2   2       68.15      254.97    156.32 o
 -24   3   2      509.00      590.58    138.24 o
 -23   3   2       17.40       29.80    127.26 o
 -22   3   2      332.09      251.04    122.68 o
 -21   3   2        0.82      108.06    166.21 o
 -20   3   2      415.08      318.48    113.11 o
 -19   3   2      408.94      682.49    100.26 o
 -18   3   2       55.30      130.50     89.43 o
 -17   3   2       78.87       66.31     60.66 o
 -16   3   2     7177.19     7113.19    147.52 o
 -15   3   2       86.66      110.05     56.24 o
 -14   3   2        0.48       46.32     57.93 o
 -13   3   2     8344.95     9828.39    248.51 o
 -12   3   2      347.83      432.78     64.75 o
 -11   3   2     1149.82     1156.98     54.96 o
 -10   3   2     9529.11     8759.83    146.26 o
  -9   3   2      173.78      151.06     38.22 o
  -8   3   2     3769.48     3038.33     75.07 o
  -7   3   2     1480.60     1936.91     90.04 o
  -6   3   2     3845.30     3613.37     88.98 o
  -5   3   2      222.10      362.59     85.00 o
  -4   3   2   146022.20   152557.02   1731.32 o
  -3   3   2    87226.87    91143.37   1038.68 o
  -2   3   2    25376.23    30269.13    304.73 o
  -1   3   2       19.53     1426.17     97.27 o
   0   3   2    29327.94    32544.94    325.00 o
   1   3   2     2513.43     4044.37    213.26 o
   2   3   2    92974.19   113953.76   1227.43 o
   3   3   2    45298.51    51190.71    581.95 o
   4   3   2      508.25      499.46     29.27 o
   5   3   2     2043.17     1714.71     44.98 o
   6   3   2    21019.56    19635.82    254.19 o
   7   3   2      484.18      621.71     46.65 o
   8   3   2     1010.16     1062.04     50.17 o
   9   3   2    11209.51    11906.07    187.62 o
  10   3   2        1.08       29.05     45.17 o
  11   3   2      171.03      162.76     47.93 o
  12   3   2     7874.94     8645.74    155.85 o
  13   3   2       46.56       16.45     53.21 o
  14   3   2      929.99     1284.61     73.89 o
  15   3   2     1082.61     1467.90     80.10 o
  16   3   2      956.28      942.20     75.62 o
  17   3   2        4.40       -2.81     67.52 o
  18   3   2       69.56       41.46     77.22 o
  19   3   2        8.75      -58.53     80.29 o
  20   3   2      214.96      124.02    113.25 o
  21   3   2      240.76       33.71    114.76 o
  22   3   2        1.81      -55.10    118.89 o
  23   3   2      105.12      122.57    131.42 o
 -24   4   2       27.12      135.97    130.57 o
 -23   4   2       29.29       61.60    125.67 o
 -22   4   2     1844.00     1769.60    155.22 o
 -21   4   2       70.71       -1.76    112.13 o
 -20   4   2      380.92      351.73     99.58 o
 -19   4   2      975.49     1154.87    153.92 o
 -18   4   2      544.84      565.02    113.56 o
 -17   4   2     1289.51     1038.46     84.40 o
 -16   4   2     3176.87     3008.31     98.84 o
 -15   4   2     4866.93     5936.55    128.37 o
 -14   4   2      103.04      227.40     51.61 o
 -13   4   2     5669.66     6453.42    126.85 o
 -12   4   2     3686.78     2917.23     81.08 o
 -11   4   2     1041.87      928.01     75.38 o
 -10   4   2     4927.81     5743.34    111.48 o
  -9   4   2    10729.15    10960.71    186.96 o
  -8   4   2     5942.94     5768.72     99.05 o
  -7   4   2    39689.23    37467.51    466.49 o
  -6   4   2     2004.05     1067.35     36.78 o
  -5   4   2     2726.93     2919.93     56.78 o
  -4   4   2    28961.38    31681.60    369.85 o
  -3   4   2      267.31      576.68     24.46 o
  -2   4   2     9443.38    11172.85    139.47 o
  -1   4   2    58069.71    62797.18    759.51 o
   0   4   2     4929.60     7945.52    193.01 o
   1   4   2    27685.66    26276.30    348.73 o
   2   4   2     1476.25      983.39     33.43 o
   3   4   2    15982.47    18451.45    208.36 o
   4   4   2      936.05      783.73     34.54 o
   5   4   2     2582.31     3230.34     62.52 o
   6   4   2    10040.30     9783.49    268.70 o
   7   4   2      531.27      351.95     51.39 o
   8   4   2    10621.40    13759.53    209.43 o
   9   4   2      179.86      254.43     51.26 o
  10   4   2     3439.98     2626.02     77.39 o
  11   4   2     2749.05     3322.61     90.01 o
  12   4   2     4803.53     5632.75    120.68 o
  13   4   2     1675.07      870.34     63.76 o
  14   4   2     3715.42     3826.29    108.09 o
  15   4   2    13149.80    12855.96    219.23 o
  16   4   2      107.25      269.42     69.90 o
  17   4   2        7.61       -0.14     68.33 o
  18   4   2      851.92     1251.82    112.68 o
  19   4   2        6.68      122.60     96.01 o
  20   4   2      703.94      756.25    124.33 o
  21   4   2      160.25      194.35    121.12 o
  22   4   2      384.54      610.48    135.18 o
  23   4   2       79.13      144.95    128.56 o
 -24   5   2      156.23      213.64    133.30 o
 -23   5   2      828.70      741.40    172.22 o
 -22   5   2        9.91      272.13    123.48 o
 -21   5   2     1014.00     1006.14    115.94 o
 -20   5   2      196.10      268.37     99.83 o
 -19   5   2     1417.66     1435.91    149.16 o
 -18   5   2      689.62      687.18     99.21 o
 -17   5   2      448.53      458.65     76.25 o
 -16   5   2     3145.35     3027.68     98.38 o
 -15   5   2     2593.32     2708.99     90.12 o
 -14   5   2     4940.82     3747.41     98.69 o
 -13   5   2      141.96      771.60     66.65 o
 -12   5   2     4034.88     4046.21    108.73 o
 -11   5   2     1166.34     1133.55     55.90 o
 -10   5   2    14704.89    15706.80    379.28 o
  -9   5   2    21983.91    23784.24    333.41 o
  -8   5   2      769.84     1064.39     64.29 o
  -7   5   2     4549.30     5717.90    103.44 o
  -6   5   2    11392.83    11679.34    159.93 o
  -5   5   2    14696.45    13018.99    173.30 o
  -4   5   2    83444.82    74566.35    904.82 o
  -3   5   2     6534.88     4902.10     84.78 o
  -2   5   2     7372.08     8326.27    136.25 o
  -1   5   2    19108.81    21114.71    264.75 o
   0   5   2    28018.97    34429.20    422.50 o
   1   5   2     4191.46     3194.38     81.71 o
   2   5   2    13864.85    15317.82    198.52 o
   3   5   2    16018.36    20038.88    238.62 o
   4   5   2     1519.93     2752.70     57.32 o
   5   5   2     6990.28     7555.26    111.63 o
   6   5   2     2012.69     2766.91     72.35 o
   7   5   2    20207.04    20858.58    295.40 o
   8   5   2        0.69      599.97     80.30 o
   9   5   2    53324.39    50943.00    680.77 o
  10   5   2     5598.96     5095.19    108.24 o
  11   5   2      291.21      491.61     52.50 o
  12   5   2    10061.01     9983.82    173.45 o
  13   5   2      301.50      348.93     58.01 o
  14   5   2     4996.68     4606.40    117.88 o
  15   5   2        2.73      197.60     66.99 o
  16   5   2     1494.80     1305.74    101.65 o
  17   5   2     1223.50     1557.60     86.83 o
  18   5   2     3170.24     3595.63    210.20 o
  19   5   2      185.02      146.70     96.28 o
  20   5   2      624.28      511.90    105.24 o
  21   5   2     2649.26     2796.43    171.84 o
  22   5   2       40.75      -37.39    122.05 o
  23   5   2      560.53      285.45    132.95 o
 -24   6   2      159.80      132.98    129.59 o
 -23   6   2        7.81       83.88    121.69 o
 -22   6   2      560.90      589.53    113.44 o
 -21   6   2      211.17      297.87    106.81 o
 -20   6   2      541.81      461.69    101.54 o
 -19   6   2      346.04      306.17    101.82 o
 -18   6   2      102.83      112.38     74.85 o
 -17   6   2      265.40      473.74     78.99 o
 -16   6   2       16.45      241.10     68.93 o
 -15   6   2     1133.44      939.63     67.14 o
 -14   6   2      613.34      652.77     60.24 o
 -13   6   2     2809.37     2737.90     84.18 o
 -12   6   2      118.04      257.59     48.08 o
 -11   6   2     1486.64     1569.75     61.67 o
 -10   6   2     5282.14     4412.45     97.97 o
  -9   6   2     3091.84     3599.47     88.20 o
  -8   6   2     4927.34     3842.71     95.19 o
  -7   6   2     1806.23     2510.70    135.71 o
  -6   6   2      104.10      335.83     52.03 o
  -5   6   2    10185.16     7722.28    122.09 o
  -4   6   2      530.53      818.02     67.46 o
  -3   6   2     4744.45     4288.34     86.54 o
  -2   6   2   162419.25   169463.70   2344.94 o
  -1   6   2     2032.35     2556.20     51.92 o
   0   6   2     5983.35     6183.28     91.49 o
   1   6   2    64061.79    74970.79    902.46 o
   2   6   2     1209.32     1630.04     46.96 o
   3   6   2     7205.77     8061.13    115.21 o
   4   6   2     2653.32     3298.26     57.14 o
   5   6   2     6555.17     5875.35     94.34 o
   6   6   2    17441.31    19195.24    271.98 o
   7   6   2      312.12      172.48     47.16 o
   8   6   2     3035.60     2451.78     75.85 o
   9   6   2       12.17      173.39     54.96 o
  10   6   2     2040.26     2199.53     73.85 o
  11   6   2     3947.98     4071.96    101.58 o
  12   6   2     2445.58     2366.79     81.79 o
  13   6   2     4485.73     4889.72    163.05 o
  14   6   2      498.97      518.60     67.29 o
  15   6   2     5579.34     5269.98    163.14 o
  16   6   2      473.98      512.32     97.39 o
  17   6   2     1047.89     1341.06    100.38 o
  18   6   2     2023.01     2048.65    101.68 o
  19   6   2     1857.24     2047.34    128.00 o
  20   6   2      330.10      240.24    100.95 o
  21   6   2     1133.86     1042.78    157.37 o
  22   6   2      426.64      275.26    127.95 o
  23   6   2       49.33       59.86    190.02 o
 -24   7   2       42.99     -124.43    124.43 o
 -23   7   2      157.03      186.87    126.49 o
 -22   7   2       37.94       -0.56    116.09 o
 -21   7   2      402.11      198.71    103.59 o
 -20   7   2        4.59      -92.76     92.76 o
 -19   7   2      135.43       29.65     92.19 o
 -18   7   2        0.12       60.25     75.13 o
 -17   7   2     1268.18     1230.37     91.26 o
 -16   7   2     3555.63     3322.50    104.81 o
 -15   7   2     1695.93     1286.72     73.27 o
 -14   7   2      429.68      752.45     63.28 o
 -13   7   2      189.32       69.03     51.08 o
 -12   7   2      186.84      390.90     50.90 o
 -11   7   2     2981.78     3641.99     92.03 o
 -10   7   2      257.49      178.67     46.20 o
  -9   7   2     2903.58     3055.54     82.34 o
  -8   7   2     2994.64     2206.75     68.98 o
  -7   7   2     9187.10     7893.40    133.82 o
  -6   7   2    12730.60    12933.32    191.96 o
  -5   7   2       24.18      346.93     40.10 o
  -4   7   2     6795.76     6484.48    105.60 o
  -3   7   2     9536.28     8549.26    143.51 o
  -2   7   2    11921.30    10767.96    189.89 o
  -1   7   2     5502.18     4510.62     79.09 o
   0   7   2     6212.37     9339.56    128.90 o
   1   7   2    17541.74    25871.80    305.18 o
   2   7   2     8074.19     6013.33     85.31 o
   3   7   2     2248.18     1462.42     40.22 o
   4   7   2    11003.05     9071.47    120.72 o
   5   7   2      463.97     1132.47     61.80 o
   6   7   2      710.07      910.88     51.81 o
   7   7   2      217.22      602.26     53.14 o
   8   7   2     1720.24     2339.10     72.93 o
   9   7   2      629.25      635.06     59.42 o
  10   7   2      752.28      697.61     54.77 o
  11   7   2      265.86      121.96     65.92 o
  12   7   2      182.44      115.07     52.76 o
  13   7   2      146.50       75.38     68.79 o
  14   7   2      249.77       54.04     62.33 o
  15   7   2     1753.33     1954.58     90.39 o
  16   7   2      254.17      309.91     72.11 o
  17   7   2     2206.39     2147.46    108.51 o
  18   7   2      193.42      204.80    110.41 o
  19   7   2       52.35      -36.30     83.66 o
  20   7   2      661.89      965.50    111.37 o
  21   7   2        4.23       74.24    117.47 o
  22   7   2       60.43      180.21    148.31 o
  23   7   2       51.08      164.62    152.49 o
 -24   8   2      521.05      551.11    143.18 o
 -23   8   2     1367.64     1448.93    153.17 o
 -22   8   2       13.62     -100.92    102.39 o
 -21   8   2      835.70     1014.33    118.24 o
 -20   8   2        6.75       22.43     95.11 o
 -19   8   2      467.56      553.99    101.79 o
 -18   8   2      326.49      479.66     82.05 o
 -17   8   2      282.51      266.56     78.61 o
 -16   8   2     3298.60     3612.34    129.55 o
 -15   8   2      658.47      746.47     68.94 o
 -14   8   2     1698.32     1672.92     77.12 o
 -13   8   2       57.13      -12.24     49.85 o
 -12   8   2        2.10      -51.70     51.70 o
 -11   8   2     4379.74     3910.00    102.04 o
 -10   8   2      412.70      432.88     49.09 o
  -9   8   2     2098.73     2784.97     78.56 o
  -8   8   2     1044.29      787.10     52.83 o
  -7   8   2      743.89      845.27     51.56 o
  -6   8   2     5332.03     5360.54    102.89 o
  -5   8   2     1027.57     1168.22     65.21 o
  -4   8   2     2908.61     3457.17     71.38 o
  -3   8   2     3158.27     3142.12    168.63 o
  -2   8   2      705.16      535.31     38.76 o
  -1   8   2    24293.46    25174.15    340.09 o
   0   8   2    14025.53    14827.72    194.51 o
   1   8   2      111.97      130.19     24.70 o
   2   8   2    11454.11    14372.90    178.83 o
   3   8   2     3541.99     4166.01     67.91 o
   4   8   2     1872.69     1252.84     38.99 o
   5   8   2     1849.41     3074.00     64.28 o
   6   8   2      798.50      828.04     46.05 o
   7   8   2     1848.98     2015.96     68.74 o
   8   8   2     5489.86     4885.46    105.08 o
   9   8   2       24.39      -19.33     46.45 o
  10   8   2       44.53      122.65     49.03 o
  11   8   2      235.14      308.04     61.81 o
  12   8   2       11.13       -0.57     52.92 o
  13   8   2       87.94      124.13     57.90 o
  14   8   2       45.88       22.27     61.95 o
  15   8   2      249.45      336.00     67.06 o
  16   8   2      104.83       97.02     67.91 o
  17   8   2      749.73      791.72     80.53 o
  18   8   2       81.82       37.10     73.80 o
  19   8   2       12.61      -81.91     81.91 o
  20   8   2      112.00      244.81    110.27 o
  21   8   2      341.04      260.80    123.71 o
  22   8   2      419.73      686.01    164.99 o
  23   8   2       81.84      -21.11    148.00 o
 -24   9   2      138.68       36.98    156.42 o
 -23   9   2      931.05      933.72    145.06 o
 -22   9   2       97.88      -48.44    104.66 o
 -21   9   2      311.02      330.03    106.10 o
 -20   9   2       38.90      -57.91     94.10 o
 -19   9   2      171.80       99.09     91.64 o
 -18   9   2       39.52       -4.14     78.50 o
 -17   9   2     3413.55     3452.57    123.34 o
 -16   9   2      228.90      374.57     68.49 o
 -15   9   2        1.65      142.91     64.68 o
 -14   9   2     5860.51     5997.89    143.35 o
 -13   9   2     2357.72     2501.38    100.07 o
 -12   9   2      455.27      611.89     56.88 o
 -11   9   2       24.38       72.14     47.14 o
 -10   9   2       40.98      238.17     66.14 o
  -9   9   2     2327.38     2416.96     87.61 o
  -8   9   2    13600.78    10158.60    167.10 o
  -7   9   2     3027.73     3055.23     83.49 o
  -6   9   2      286.41      262.21     56.61 o
  -5   9   2      377.65       73.09     35.84 o
  -4   9   2    18407.47    15735.11    225.57 o
  -3   9   2     1127.87      909.76     41.36 o
  -2   9   2      387.14      384.97     50.92 o
  -1   9   2     5309.44     7197.56    116.42 o
   0   9   2    27734.33    23973.19    326.77 o
   1   9   2       30.18      101.15     26.06 o
   2   9   2     3118.98     3889.68     67.47 o
   3   9   2     3343.08     5231.35    101.62 o
   4   9   2      518.03      563.15     33.62 o
   5   9   2     2916.99     2584.07     60.78 o
   6   9   2      118.71      223.65     40.37 o
   7   9   2      140.50      484.68     49.76 o
   8   9   2     1137.45     1204.41     59.24 o
   9   9   2     8444.27     8651.76    151.83 o
  10   9   2     1793.03     1221.26     67.91 o
  11   9   2     3063.80     2596.70     84.63 o
  12   9   2     1474.06     1508.76     82.64 o
  13   9   2      971.40     1351.14     75.36 o
  14   9   2     7303.74     6879.86    150.37 o
  15   9   2      924.15      699.42     74.52 o
  16   9   2     3161.07     3364.80    111.35 o
  17   9   2      415.59      563.96     78.36 o
  18   9   2       65.33      -70.80     70.80 o
  19   9   2       25.04       49.71     83.89 o
  20   9   2     1008.61      973.23    115.63 o
  21   9   2     1019.89      921.51    164.85 o
  22   9   2      648.66      344.55    153.45 o
  23   9   2     1269.82     1505.58    460.16 o
 -24  10   2     1246.82     1341.78    310.35 o
 -23  10   2     1120.64     1049.05    221.23 o
 -22  10   2     2821.43     3033.37    157.90 o
 -21  10   2       53.72      130.38    103.20 o
 -20  10   2      484.58      418.12    102.82 o
 -19  10   2      295.36      306.78     96.48 o
 -18  10   2      247.20      154.53     78.64 o
 -17  10   2       25.98       80.15     75.97 o
 -16  10   2     6721.86     6695.49    148.99 o
 -15  10   2     5291.72     4805.94    124.60 o
 -14  10   2      425.86      595.73     82.29 o
 -13  10   2     8398.45     7888.23    152.32 o
 -12  10   2      126.60      111.71     51.87 o
 -11  10   2     6284.50     5542.90    117.94 o
 -10  10   2     6507.05     5729.94    117.74 o
  -9  10   2     2918.98     2777.23     79.73 o
  -8  10   2      150.25      192.37     48.30 o
  -7  10   2      385.19      592.02     59.42 o
  -6  10   2      430.74      745.18     57.54 o
  -5  10   2    26237.37    27493.68    378.73 o
  -4  10   2     3949.98     3921.77     85.57 o
  -3  10   2     1537.81     1845.80     57.18 o
  -2  10   2    12481.34    14002.25    203.57 o
  -1  10   2      807.47      786.64     52.73 o
   0  10   2     6779.59     5826.30     97.15 o
   1  10   2    24872.27    25741.33    308.86 o
   2  10   2     7827.87     7513.70    108.32 o
   3  10   2     2732.15     2825.48     61.92 o
   4  10   2     6245.64     7502.52    150.99 o
   5  10   2     4134.08     3492.20     73.09 o
   6  10   2     1340.46     1127.21     45.88 o
   7  10   2      996.40     1042.06     56.68 o
   8  10   2     7181.58     7622.80    139.72 o
   9  10   2     2497.19     2552.14     78.52 o
  10  10   2     5446.00     6166.07    125.83 o
  11  10   2      597.91      779.73     61.57 o
  12  10   2     5269.79     5440.51    124.87 o
  13  10   2     8431.11     9609.85    179.75 o
  14  10   2      403.93      442.37     70.84 o
  15  10   2      164.70      363.04     71.93 o
  16  10   2      316.50      237.02     73.11 o
  17  10   2      464.41      277.49     75.81 o
  18  10   2      160.69      239.29     75.96 o
  19  10   2       18.46      -38.17     84.73 o
  20  10   2     1218.98     1492.80    143.20 o
  21  10   2      559.03      992.59    162.98 o
  22  10   2     1499.84     1338.83    179.69 o
  23  10   2       60.26      317.58    266.58 o
 -23  11   2     2246.70     2227.15    206.26 o
 -22  11   2       22.55       18.98    125.00 o
 -21  11   2      428.82      253.35    108.46 o
 -20  11   2      163.35      -62.65     96.29 o
 -19  11   2      653.12      804.44    107.18 o
 -18  11   2        0.16       21.53     77.78 o
 -17  11   2      929.52      988.94     89.37 o
 -16  11   2      400.48      273.90     88.53 o
 -15  11   2     3270.53     3421.43    108.71 o
 -14  11   2     5370.95     5246.15    127.26 o
 -13  11   2      520.46      711.49     68.64 o
 -12  11   2    13305.80    11984.00    214.10 o
 -11  11   2      430.25      776.84     58.10 o
 -10  11   2     6071.12     6598.71    129.77 o
  -9  11   2      860.32      909.95     55.93 o
  -8  11   2       48.69       25.86     59.24 o
  -7  11   2     8456.34     6216.64    123.66 o
  -6  11   2     1249.28     1464.23     66.63 o
  -5  11   2      214.28      485.48     57.42 o
  -4  11   2       83.85      414.96     65.61 o
  -3  11   2     1384.21     1382.76     56.77 o
  -2  11   2    11420.24     9303.20    148.69 o
  -1  11   2       28.65      111.34     41.31 o
   0  11   2       97.64       75.22     38.01 o
   1  11   2     3746.65     3610.55     78.54 o
   2  11   2       14.19       65.38     38.81 o
   3  11   2    12226.89    12368.73    164.48 o
   4  11   2    12610.55    11338.69    155.48 o
   5  11   2     9473.14    10278.71    144.43 o
   6  11   2     1907.02     1430.67     59.27 o
   7  11   2       41.88       57.71     41.79 o
   8  11   2     2566.22     2137.43     72.46 o
   9  11   2     3015.28     2967.37     86.25 o
  10  11   2     1046.18     1334.58     66.56 o
  11  11   2     4720.59     4336.26    109.23 o
  12  11   2     9962.80     8694.42    165.86 o
  13  11   2      510.78      564.94     70.13 o
  14  11   2       52.40      300.28     69.26 o
  15  11   2      833.44      642.61     97.58 o
  16  11   2       34.40       19.08     77.65 o
  17  11   2     1074.91     1282.52     91.57 o
  18  11   2      207.13      205.47     77.60 o
  19  11   2      476.84      912.48    127.73 o
  20  11   2        8.65       91.04    129.44 o
  21  11   2      968.70     1226.55    169.49 o
  22  11   2      894.84      773.43    169.41 o
 -23  12   2      930.22      919.36    229.98 o
 -22  12   2      447.83      436.25    131.40 o
 -21  12   2      103.72      -13.88    120.00 o
 -20  12   2      240.71      245.20    100.14 o
 -19  12   2      997.99     1052.48    119.14 o
 -18  12   2       12.38       -5.41     79.14 o
 -17  12   2      641.42      655.75     85.98 o
 -16  12   2      393.00      177.87     70.62 o
 -15  12   2     1087.05     1233.71     80.54 o
 -14  12   2     1158.47     1365.50     85.76 o
 -13  12   2     7241.59     6484.41    141.41 o
 -12  12   2     1542.96     1720.92     76.70 o
 -11  12   2     2199.52     2696.37    130.39 o
 -10  12   2      867.05      957.16     59.96 o
  -9  12   2     2318.04     2219.98     73.74 o
  -8  12   2     2380.39     2368.53     73.94 o
  -7  12   2     1604.52     2214.63     69.80 o
  -6  12   2     4473.37     4785.92    102.76 o
  -5  12   2     5993.89     5651.31    126.63 o
  -4  12   2    27036.01    27802.72    385.40 o
  -3  12   2        0.15       48.09     44.52 o
  -2  12   2      524.83      919.40     52.52 o
  -1  12   2     6904.36     6762.03    115.72 o
   0  12   2    10743.64    10824.32    159.93 o
   1  12   2    10109.09    10345.00    155.56 o
   2  12   2      253.47      297.04     44.40 o
   3  12   2    32561.07    33303.49    398.55 o
   4  12   2     1020.85     1358.29     59.49 o
   5  12   2     6841.72     7230.36    111.96 o
   6  12   2      871.72      874.17     58.91 o
   7  12   2       45.99       66.81     40.77 o
   8  12   2       42.45       90.25     41.82 o
   9  12   2     1486.85     1311.69     65.42 o
  10  12   2     5723.13     6536.50    133.43 o
  11  12   2      166.71      109.62     57.50 o
  12  12   2       27.62      222.81     61.59 o
  13  12   2     1276.10     1325.15     81.23 o
  14  12   2     2651.53     2748.91    102.19 o
  15  12   2       32.09      141.42     70.08 o
  16  12   2       78.63      109.90     72.83 o
  17  12   2     1161.69     1255.54     91.28 o
  18  12   2      112.82      184.79     88.26 o
  19  12   2     2301.98     2370.10    155.59 o
  20  12   2        7.57      -79.78    113.38 o
  21  12   2       34.88       66.29    165.75 o
  22  12   2      471.88      439.14    158.12 o
 -23  13   2        1.99      224.79    363.21 o
 -22  13   2       19.62      -42.94    148.90 o
 -21  13   2      923.28      918.13    160.39 o
 -20  13   2      133.82      225.17    120.44 o
 -19  13   2     2148.62     2328.70    133.14 o
 -18  13   2     1728.40     1453.53    102.58 o
 -17  13   2      140.94      220.09     80.89 o
 -16  13   2     1721.90     1988.21     93.60 o
 -15  13   2     1065.18     1512.97     93.67 o
 -14  13   2     2087.68     2048.74     89.21 o
 -13  13   2     6298.60     5841.77    171.38 o
 -12  13   2     1845.29     1879.00     88.77 o
 -11  13   2      161.17      129.36     67.48 o
 -10  13   2     2239.07     1998.59     95.79 o
  -9  13   2     1066.92     1068.78     58.64 o
  -8  13   2      278.55      440.11     49.09 o
  -7  13   2     4516.58     4061.01    112.49 o
  -6  13   2     2798.97     2711.27     76.05 o
  -5  13   2      368.67      539.20     48.78 o
  -4  13   2      500.30      531.92     50.59 o
  -3  13   2       32.33      283.68     49.10 o
  -2  13   2    21612.71    22715.16    322.06 o
  -1  13   2     6186.15     6739.61    117.95 o
   0  13   2    10900.18    10292.95    157.71 o
   1  13   2      531.81     1061.78     82.90 o
   2  13   2     3330.38     3781.35     86.82 o
   3  13   2     2360.90     1735.55     62.31 o
   4  13   2     2767.73     2660.17     72.24 o
   5  13   2     1058.59     1058.41     53.23 o
   6  13   2     1233.09     1528.56     59.01 o
   7  13   2     6830.90     6193.32    119.10 o
   8  13   2     2714.76     2443.00     71.67 o
   9  13   2     7011.15     7947.02    137.13 o
  10  13   2       88.30       63.31     52.57 o
  11  13   2       72.44      184.50     59.90 o
  12  13   2      250.14      348.04     66.02 o
  13  13   2     1976.99     2123.08     92.51 o
  14  13   2       43.62       77.79     68.61 o
  15  13   2     3916.51     4261.95    147.38 o
  16  13   2     1436.37     1816.38     94.55 o
  17  13   2      766.13      697.59    119.86 o
  18  13   2      630.61      578.66    112.76 o
  19  13   2     1355.49     1413.74    138.85 o
  20  13   2      181.99      311.49    121.15 o
  21  13   2       43.61       81.87    144.67 o
  22  13   2      447.59       78.49    247.12 o
 -23  14   2      169.27      292.32    204.48 o
 -22  14   2      223.74      458.15    150.94 o
 -21  14   2      453.69      849.34    169.91 o
 -20  14   2     3045.39     3087.68    178.81 o
 -19  14   2       82.83      127.36    115.21 o
 -18  14   2     2594.77     2808.37    184.75 o
 -17  14   2     2354.07     2584.41    147.72 o
 -16  14   2      270.15      409.24     73.90 o
 -15  14   2     4014.96     3991.12    164.62 o
 -14  14   2     1622.59     2054.29     92.44 o
 -13  14   2     2072.48     2097.31    117.58 o
 -12  14   2       47.26       82.21     58.14 o
 -11  14   2      410.30      337.13     59.51 o
 -10  14   2     2384.55     2197.85     80.56 o
  -9  14   2      731.54      667.63     57.47 o
  -8  14   2     1484.30     1453.52     85.59 o
  -7  14   2     8659.79     9449.15    162.68 o
  -6  14   2    17688.12    17285.19    279.44 o
  -5  14   2     1799.59     1550.37     64.87 o
  -4  14   2      116.05       70.33     45.39 o
  -3  14   2       13.38       38.10     46.42 o
  -2  14   2    14856.98    13425.49    195.33 o
  -1  14   2     5942.85     6522.34    117.66 o
   0  14   2     6299.40     8333.78    137.96 o
   1  14   2     2766.70     2647.51     74.18 o
   2  14   2      891.29      973.95     51.96 o
   3  14   2       39.79       54.87     42.95 o
   4  14   2     8169.74     8118.93    134.18 o
   5  14   2    11592.47    12550.61    186.30 o
   6  14   2      786.68     1099.72     79.88 o
   7  14   2        4.44       61.21     41.02 o
   8  14   2      252.50      389.17     47.97 o
   9  14   2      147.78      192.62     48.86 o
  10  14   2     1796.48     1881.12     75.81 o
  11  14   2      855.75      654.46     67.93 o
  12  14   2      836.59      931.14     74.67 o
  13  14   2     4277.17     3978.40    121.50 o
  14  14   2      978.68     1015.25     79.95 o
  15  14   2     2939.27     3027.61    109.82 o
  16  14   2      129.03      266.09     83.01 o
  17  14   2     2008.80     1997.66    113.83 o
  18  14   2      791.31      729.81     96.88 o
  19  14   2     1713.94     1702.90    248.71 o
  20  14   2      607.09      672.23    207.83 o
  21  14   2      131.04      273.49    339.16 o
  22  14   2       79.50      231.11    200.31 o
 -22  15   2       27.46       51.55    152.14 o
 -21  15   2      922.79      953.09    169.77 o
 -20  15   2       91.04      194.71    126.13 o
 -19  15   2     1494.10     1604.79    128.20 o
 -18  15   2      663.60      599.83    106.72 o
 -17  15   2      333.28      280.32    112.00 o
 -16  15   2     1261.64     1093.68     83.17 o
 -15  15   2      111.19      215.12     68.76 o
 -14  15   2     6093.09     5914.73    185.22 o
 -13  15   2      234.32      520.32     68.54 o
 -12  15   2    10963.51    10151.18    187.31 o
 -11  15   2     5779.68     4785.87    124.50 o
 -10  15   2      936.50      738.56     61.33 o
  -9  15   2     4286.06     4041.10    102.02 o
  -8  15   2     1917.83     1529.53     65.44 o
  -7  15   2        0.86       -9.13     43.30 o
  -6  15   2        9.16      355.32     57.22 o
  -5  15   2     5949.04     6693.97    127.15 o
  -4  15   2     4886.68     4590.15    102.60 o
  -3  15   2       25.83       53.43     47.11 o
  -2  15   2     7341.06     6660.67    119.34 o
  -1  15   2     1096.91     1260.34     58.85 o
   0  15   2     8579.69     8062.98    134.32 o
   1  15   2     3054.74     2985.80     78.71 o
   2  15   2      359.02      372.61     47.91 o
   3  15   2     2552.06     2471.85     71.53 o
   4  15   2     8097.17     7588.59    129.39 o
   5  15   2    13827.12    12170.66    183.26 o
   6  15   2       11.38      106.86     42.40 o
   7  15   2     4766.42     4092.62     96.12 o
   8  15   2      119.29      264.66     46.81 o
   9  15   2     1553.32     1455.99     72.29 o
  10  15   2     4523.24     4088.29    114.91 o
  11  15   2     6468.33     5644.11    171.02 o
  12  15   2     2389.91     2219.57     82.40 o
  13  15   2      200.51      406.01     63.62 o
  14  15   2     2032.22     1744.12     90.39 o
  15  15   2       66.92      110.57     92.04 o
  16  15   2     2372.94     2460.17    118.36 o
  17  15   2      858.48      984.75    105.95 o
  18  15   2      665.18      673.06     95.34 o
  19  15   2      500.47      428.66    106.06 o
  20  15   2      390.77      222.79    126.38 o
  21  15   2      256.01      -45.76    183.42 o
 -22  16   2       25.69      214.99    153.83 o
 -21  16   2        0.13      -61.88    147.17 o
 -20  16   2      273.64      237.06    155.39 o
 -19  16   2      264.95      368.49    107.80 o
 -18  16   2      263.29      288.32     97.09 o
 -17  16   2       15.14     -110.12    115.20 o
 -16  16   2       12.86      -24.59     82.04 o
 -15  16   2       39.93       45.47     67.91 o
 -14  16   2      609.01      648.37     74.81 o
 -13  16   2       25.71       91.59     64.63 o
 -12  16   2     4202.00     4923.20    124.13 o
 -11  16   2     5313.74     6279.05    158.09 o
 -10  16   2     8585.99     7438.66    148.89 o
  -9  16   2      320.77      907.64     75.13 o
  -8  16   2    16075.98    14918.63    235.74 o
  -7  16   2     7066.59     6534.66    128.18 o
  -6  16   2     1504.82     1507.42     65.21 o
  -5  16   2       13.45       38.94     44.40 o
  -4  16   2      431.42      384.71     50.04 o
  -3  16   2     2538.51     2862.20     85.16 o
  -2  16   2      975.78     1043.22     61.50 o
  -1  16   2    15837.57    14668.91    211.75 o
   0  16   2        0.70      541.12     55.62 o
   1  16   2     1020.98     1308.96     58.99 o
   2  16   2      321.33      527.05     49.24 o
   3  16   2      281.18      425.46     47.91 o
   4  16   2     1471.87     1518.48     60.47 o
   5  16   2     2464.48     2657.60     95.40 o
   6  16   2      306.64      514.92     52.45 o
   7  16   2       68.53      665.75     54.46 o
   8  16   2    17427.62    15983.66    233.57 o
   9  16   2      999.71      936.86     64.12 o
  10  16   2    11242.24     9432.36    163.17 o
  11  16   2     7617.45     7451.37    142.33 o
  12  16   2      275.14      346.00     85.51 o
  13  16   2     3396.01     3052.14     95.98 o
  14  16   2     1271.83     1354.99     89.21 o
  15  16   2      889.50      887.71    138.09 o
  16  16   2      394.17      475.35     89.94 o
  17  16   2     2173.84     2303.13    119.88 o
  18  16   2        1.80      -61.32     88.44 o
  19  16   2     1153.63      942.49    119.63 o
  20  16   2      333.02      579.13    160.86 o
  21  16   2       42.74     -109.93    182.91 o
 -22  17   2       35.44      103.05    186.26 o
 -21  17   2      140.32      258.31    249.66 o
 -20  17   2      257.02      147.90    143.73 o
 -19  17   2      110.86       54.21    118.76 o
 -18  17   2      867.22      994.09    113.85 o
 -17  17   2      159.75      239.31     96.45 o
 -16  17   2       15.22       58.04     83.74 o
 -15  17   2       29.24       13.19     79.38 o
 -14  17   2        4.58      -17.97     94.23 o
 -13  17   2        0.00       88.21     71.06 o
 -12  17   2       83.39        6.15     70.38 o
 -11  17   2     3233.43     2548.86     91.07 o
 -10  17   2       68.05      136.58     57.28 o
  -9  17   2     5440.36     4671.02    164.88 o
  -8  17   2      129.19      429.23     53.18 o
  -7  17   2      458.20      238.49     49.71 o
  -6  17   2     1691.92     1428.09     63.36 o
  -5  17   2      479.97      460.01     78.85 o
  -4  17   2      385.44      489.67     60.20 o
  -3  17   2      597.10      719.10     52.15 o
  -2  17   2     3478.25     3055.51     81.65 o
  -1  17   2     2641.51     2402.62     72.83 o
   0  17   2     8950.02     8621.31    144.45 o
   1  17   2     1344.57     1643.29     62.85 o
   2  17   2     2316.32     2617.45     75.65 o
   3  17   2     2533.15     2776.91     76.77 o
   4  17   2        0.94       34.75     43.91 o
   5  17   2     4251.43     3839.55     91.24 o
   6  17   2     1766.53     1493.61     63.44 o
   7  17   2     5053.68     4401.93    101.84 o
   8  17   2     1596.68     1733.75     68.36 o
   9  17   2     3162.86     3032.08     88.16 o
  10  17   2       11.97      136.76     55.05 o
  11  17   2      529.92      511.22     62.54 o
  12  17   2      309.13      352.23     62.15 o
  13  17   2      343.00      292.79     73.30 o
  14  17   2        1.58      129.20     70.15 o
  15  17   2        1.33       51.23     70.84 o
  16  17   2      675.71      676.45     95.46 o
  17  17   2       57.31      142.65     89.40 o
  18  17   2       42.26       -0.45    111.43 o
  19  17   2       35.04      -31.90    118.06 o
  20  17   2       11.60      -55.51    145.50 o
  21  17   2       39.63      -58.08    190.75 o
 -21  18   2        8.13       91.20    151.24 o
 -20  18   2      204.10      173.51    151.16 o
 -19  18   2        7.06       93.29    116.66 o
 -18  18   2      193.95      306.13    119.42 o
 -17  18   2       94.08      402.28    102.15 o
 -16  18   2      239.38       91.65     85.54 o
 -15  18   2        1.55      -80.13     80.13 o
 -14  18   2      410.94      275.30     96.33 o
 -13  18   2     3265.25     2718.06    198.88 o
 -12  18   2      104.86       28.91     75.42 o
 -11  18   2      237.95      333.02     65.15 o
 -10  18   2     1268.09     1050.31     71.72 o
  -9  18   2        6.74      -50.81     50.81 o
  -8  18   2      997.18     1083.35     68.93 o
  -7  18   2       23.85      114.05     49.71 o
  -6  18   2      451.15      554.08     57.20 o
  -5  18   2      156.20      147.13     55.17 o
  -4  18   2     1230.39     1116.93     58.76 o
  -3  18   2      501.50      332.93     48.88 o
  -2  18   2       17.01       27.56     44.69 o
  -1  18   2     4152.99     3634.92     91.82 o
   0  18   2       60.38      297.86     48.50 o
   1  18   2      461.72      491.70     50.17 o
   2  18   2     1616.42     1586.49     64.47 o
   3  18   2      914.48      922.82     58.88 o
   4  18   2      134.32      303.16     48.68 o
   5  18   2       40.76       13.89     46.41 o
   6  18   2     2462.39     2272.19     75.87 o
   7  18   2        2.99       81.35     50.49 o
   8  18   2        7.65      -50.41     50.41 o
   9  18   2     1552.67     1392.65     79.89 o
  10  18   2      689.17      786.22     64.65 o
  11  18   2      770.86      810.05     65.55 o
  12  18   2     2278.95     2454.49    102.48 o
  13  18   2      496.61      633.55     77.70 o
  14  18   2      117.24       90.62     71.40 o
  15  18   2       36.82       -9.77     73.05 o
  16  18   2       49.35      -49.98     83.55 o
  17  18   2       82.84       32.07     89.80 o
  18  18   2      217.05      444.41    122.80 o
  19  18   2      100.10      105.65    122.23 o
  20  18   2      207.97      356.97    202.23 o
 -21  19   2      159.43      258.34    157.05 o
 -20  19   2       29.31      -39.42    153.02 o
 -19  19   2     1127.14     1122.67    141.36 o
 -18  19   2      515.68      485.28    124.63 o
 -17  19   2     1385.05     1867.48    183.59 o
 -16  19   2      674.24      552.92     92.64 o
 -15  19   2       34.69      216.41     86.17 o
 -14  19   2        1.71      -74.65     76.86 o
 -13  19   2       94.83      116.65     80.63 o
 -12  19   2      761.33      703.38     86.82 o
 -11  19   2     1456.25     1099.35     91.66 o
 -10  19   2     1412.74     1279.62     96.45 o
  -9  19   2     3551.18     3253.74    113.44 o
  -8  19   2     1632.53     1610.79     83.51 o
  -7  19   2     6046.57     5674.77    125.13 o
  -6  19   2      341.40      342.57     56.25 o
  -5  19   2     4293.12     3755.79    105.62 o
  -4  19   2      966.61      811.56     56.96 o
  -3  19   2      362.85      458.16     56.05 o
  -2  19   2      948.76     1078.84     58.95 o
  -1  19   2     1491.74     1361.49     63.05 o
   0  19   2     2604.11     2060.03     72.02 o
   1  19   2      242.07      342.33     55.88 o
   2  19   2      936.00      969.44     58.19 o
   3  19   2      294.19      194.74     49.16 o
   4  19   2       10.50      183.73     48.77 o
   5  19   2     1927.83     1651.76     95.26 o
   6  19   2      481.58      658.08     56.84 o
   7  19   2      587.71      673.00     75.72 o
   8  19   2     2685.72     2789.25    117.11 o
   9  19   2     8642.05     7867.24    149.45 o
  10  19   2        1.23       35.57     55.84 o
  11  19   2     2072.86     1649.65     89.46 o
  12  19   2     1094.11     1143.48     85.75 o
  13  19   2      543.33      463.16     76.91 o
  14  19   2      609.19      409.28     76.84 o
  15  19   2        5.66       84.99     75.48 o
  16  19   2     1002.69     1364.50    137.23 o
  17  19   2      125.50      126.38    104.10 o
  18  19   2     3087.12     4029.94    229.15 o
  19  19   2      167.22      -79.61    149.40 o
  20  19   2       18.71      196.38    185.60 o
 -21  20   2        0.04       88.23    295.81 o
 -20  20   2      299.08      197.44    148.29 o
 -19  20   2      185.07      133.62    119.67 o
 -18  20   2      862.40      585.19    131.33 o
 -17  20   2      623.73      934.35    134.28 o
 -16  20   2      292.33      240.24     93.09 o
 -15  20   2      600.81      485.50     91.31 o
 -14  20   2       84.71       19.43    103.15 o
 -13  20   2     3338.74     3359.56    127.02 o
 -12  20   2       76.82      -17.08     78.33 o
 -11  20   2     2404.66     2241.11    106.28 o
 -10  20   2     3422.18     3156.39    118.87 o
  -9  20   2      753.09      915.45     85.67 o
  -8  20   2     3307.72     3063.28     96.45 o
  -7  20   2       81.20      434.36     66.97 o
  -6  20   2     1551.70     1650.10     70.57 o
  -5  20   2        5.33      -26.49     50.90 o
  -4  20   2      639.06      405.37     55.81 o
  -3  20   2     2404.26     2316.47     86.87 o
  -2  20   2      256.02      266.88     53.33 o
  -1  20   2       12.12       66.98     50.82 o
   0  20   2      402.06      378.09     54.26 o
   1  20   2      406.05      209.95     53.11 o
   2  20   2       85.43      180.09     62.82 o
   3  20   2      962.64      828.60     81.33 o
   4  20   2       94.08      108.06     51.87 o
   5  20   2     1101.20     1113.62     64.21 o
   6  20   2     8953.63     8198.97    150.33 o
   7  20   2      314.19      273.80     57.14 o
   8  20   2     7643.24     6392.88    132.01 o
   9  20   2        7.43      113.55     58.04 o
  10  20   2     2915.20     2767.47    105.22 o
  11  20   2       38.08       90.14     70.69 o
  12  20   2     1007.20     1036.53     84.84 o
  13  20   2      115.80      151.73     92.62 o
  14  20   2       17.31       86.42     74.19 o
  15  20   2     1205.82     1430.67    103.44 o
  16  20   2      142.58      287.78    187.20 o
  17  20   2      895.25      914.63    120.16 o
  18  20   2       51.32      147.70    123.30 o
  19  20   2      307.67      297.08    132.31 o
  20  20   2      122.24      -95.15    290.92 o
 -20  21   2       25.69     -111.20    146.05 o
 -19  21   2      292.15      333.24    130.44 o
 -18  21   2        3.42       -0.64    120.73 o
 -17  21   2      418.89      364.75    147.96 o
 -16  21   2       94.39      239.81    104.27 o
 -15  21   2      425.09      742.74    104.90 o
 -14  21   2       61.62       74.25     90.76 o
 -13  21   2       42.53      -34.35    147.25 o
 -12  21   2     2188.76     2083.04    105.47 o
 -11  21   2      675.31      596.31     85.94 o
 -10  21   2     3691.68     3465.08    122.89 o
  -9  21   2     1811.26     1361.28     92.79 o
  -8  21   2      233.87      337.06     72.11 o
  -7  21   2     4086.58     3315.67    108.54 o
  -6  21   2     1155.33     1141.79     67.47 o
  -5  21   2     1454.05     1737.98     73.70 o
  -4  21   2       17.55        7.06     54.25 o
  -3  21   2     3518.16     3119.83     91.36 o
  -2  21   2     4491.47     4650.99    109.97 o
  -1  21   2      264.68      247.57     56.34 o
   0  21   2      102.62      130.06     54.80 o
   1  21   2      721.34      962.56     64.07 o
   2  21   2     3117.46     2988.88    105.85 o
   3  21   2     1249.23      989.76     65.58 o
   4  21   2     3239.92     3252.44     92.97 o
   5  21   2      943.02      932.51     64.70 o
   6  21   2     2914.68     2986.81     91.31 o
   7  21   2     3918.86     3632.66    124.51 o
   8  21   2      185.39      306.43     77.90 o
   9  21   2     4218.88     4143.90    130.96 o
  10  21   2        9.90      -20.71     69.71 o
  11  21   2      941.37      951.17     85.22 o
  12  21   2      439.52      552.94     80.10 o
  13  21   2       72.26      -24.15     73.67 o
  14  21   2      195.46      102.10     78.44 o
  15  21   2       75.90      140.27     88.52 o
  16  21   2      300.66      155.20    107.69 o
  17  21   2      208.00      211.45    113.49 o
  18  21   2      545.18      398.91    132.35 o
  19  21   2        7.72       14.53    125.79 o
 -20  22   2       53.86      -59.91    149.06 o
 -19  22   2        9.34       44.65    136.21 o
 -18  22   2      491.19      453.76    132.83 o
 -17  22   2       15.67     -117.02    118.34 o
 -16  22   2      255.34      114.32    104.78 o
 -15  22   2      189.76      177.08    105.07 o
 -14  22   2      651.26      563.17    120.47 o
 -13  22   2      845.35      753.31     91.48 o
 -12  22   2      219.70      110.49     81.71 o
 -11  22   2       17.52      -46.10     75.80 o
 -10  22   2      526.33      470.73     82.47 o
  -9  22   2       36.66      148.04     79.06 o
  -8  22   2        0.11      -12.54     66.22 o
  -7  22   2       25.79       36.51     67.20 o
  -6  22   2      206.27      112.13     65.91 o
  -5  22   2      938.33      796.44     65.36 o
  -4  22   2      133.12      160.12     57.38 o
  -3  22   2       13.89       20.01     56.53 o
  -2  22   2     6805.08     6262.52    131.21 o
  -1  22   2      600.47      603.42     63.47 o
   0  22   2        8.80       39.45     57.37 o
   1  22   2     2684.65     3118.99     94.80 o
   2  22   2      803.68      818.04     66.80 o
   3  22   2      322.39      485.18     81.63 o
   4  22   2     2727.80     2483.85    120.78 o
   5  22   2      713.72      741.07     68.80 o
   6  22   2      568.73      508.49     63.48 o
   7  22   2       18.32      -45.78     55.89 o
   8  22   2      754.66      630.75     79.87 o
   9  22   2       14.77      -69.08     69.08 o
  10  22   2      722.52      551.98     79.05 o
  11  22   2       76.07       94.01     72.87 o
  12  22   2        0.63      141.43     75.46 o
  13  22   2      136.32       81.89     83.78 o
  14  22   2        1.08       -7.69     86.77 o
  15  22   2      222.70      198.32    105.77 o
  16  22   2      276.11      252.35    111.17 o
  17  22   2      105.65      125.79    108.27 o
  18  22   2       67.94       81.09    123.27 o
  19  22   2       65.83      108.58    130.25 o
 -19  23   2        5.33     -103.79    160.74 o
 -18  23   2      471.98      470.66    135.25 o
 -17  23   2        0.54      -19.39    120.70 o
 -16  23   2      759.20      813.45    139.55 o
 -15  23   2        7.33      108.35    102.51 o
 -14  23   2      425.81      207.64    122.36 o
 -13  23   2      158.41      163.71    100.07 o
 -12  23   2      153.33      303.85     85.80 o
 -11  23   2       82.81      -32.50     72.59 o
 -10  23   2       15.68      -77.66     78.76 o
  -9  23   2       28.37       81.74     72.44 o
  -8  23   2     2221.90     2520.68    119.32 o
  -7  23   2       14.16      -44.24     67.40 o
  -6  23   2      595.90      706.17     67.36 o
  -5  23   2      197.07      224.58     62.01 o
  -4  23   2     2224.79     2588.06     90.91 o
  -3  23   2      234.58      416.44     63.59 o
  -2  23   2       48.28      218.05     61.81 o
  -1  23   2      932.33      897.08     69.92 o
   0  23   2      615.62      660.95     66.77 o
   1  23   2      295.04      449.87     71.65 o
   2  23   2     3229.16     3253.67    135.24 o
   3  23   2      937.29     1020.76     70.93 o
   4  23   2     1119.62     1216.75     73.35 o
   5  23   2     4347.11     4345.79    138.76 o
   6  23   2      270.37      223.78     69.42 o
   7  23   2      964.79      885.09     84.06 o
   8  23   2     1217.48     1207.33     87.84 o
   9  23   2      317.48      558.10     83.44 o
  10  23   2      506.00      490.01     81.16 o
  11  23   2        2.85      -71.98     71.98 o
  12  23   2        1.72      -81.41     81.41 o
  13  23   2       62.25      -56.82    107.41 o
  14  23   2      395.65      387.93     96.36 o
  15  23   2        1.55       67.80    106.57 o
  16  23   2      417.91      351.34    110.83 o
  17  23   2       67.90      285.12    114.87 o
  18  23   2      139.94      240.00    133.70 o
 -19  24   2        2.32      -49.93    147.76 o
 -18  24   2      254.54      553.07    118.69 o
 -17  24   2      275.24      141.42    109.59 o
 -16  24   2      547.64      352.00    113.06 o
 -15  24   2     1635.12     1491.52    118.32 o
 -14  24   2        0.01      111.52     91.85 o
 -13  24   2      317.80      342.12     93.19 o
 -12  24   2      328.91      274.49     81.45 o
 -11  24   2       47.63      -84.52     84.52 o
 -10  24   2        0.73      -59.40     71.57 o
  -9  24   2      804.44      834.42     83.98 o
  -8  24   2      268.01      231.75     75.53 o
  -7  24   2       44.50       63.04     71.05 o
  -6  24   2        1.56       11.69     70.23 o
  -5  24   2      307.64      368.52     64.86 o
  -4  24   2     3512.82     3515.70    104.41 o
  -3  24   2     1660.72     1482.08    119.40 o
  -2  24   2     1273.13     1462.45     78.48 o
  -1  24   2       26.53      -23.76     60.48 o
   0  24   2       42.67      -16.94     60.54 o
   1  24   2     7439.21     7050.96    144.20 o
   2  24   2        7.31      180.42     68.46 o
   3  24   2      332.76      292.57     74.65 o
   4  24   2     5833.42     5210.12    124.63 o
   5  24   2      194.02      150.65     72.82 o
   6  24   2      324.28      344.65     78.85 o
   7  24   2      532.55      829.33     84.90 o
   8  24   2      239.10      189.30     77.16 o
   9  24   2      334.80       86.17     74.54 o
  10  24   2       37.68      -37.83     73.58 o
  11  24   2        0.12       79.51     99.23 o
  12  24   2       43.99       -7.41     84.47 o
  13  24   2     2879.91     2880.97    134.04 o
  14  24   2      350.12      503.28     98.68 o
  15  24   2     2208.03     2259.43    189.32 o
  16  24   2      512.36      538.36    126.64 o
  17  24   2      774.51      873.75    130.26 o
  18  24   2      148.97      360.90    137.97 o
 -18  25   2      277.18      345.92    116.65 o
 -17  25   2      509.73      530.44    117.44 o
 -16  25   2     2225.46     2479.33    176.79 o
 -15  25   2       17.76      102.42     97.02 o
 -14  25   2     2078.68     2107.58    128.01 o
 -13  25   2      775.29      637.50    115.89 o
 -12  25   2      268.07        2.76     94.97 o
 -11  25   2       78.46       12.46     75.90 o
 -10  25   2        9.75      -27.52     74.23 o
  -9  25   2       17.55       11.22     72.17 o
  -8  25   2     2250.79     2139.72    102.97 o
  -7  25   2      476.70      273.13     75.73 o
  -6  25   2     1441.74     1322.20    126.64 o
  -5  25   2      104.89       90.97     73.48 o
  -4  25   2     1331.48     1285.57     78.18 o
  -3  25   2      595.13      632.06     70.58 o
  -2  25   2     1814.86     1796.86     83.40 o
  -1  25   2      431.00      359.63     67.19 o
   0  25   2       34.29      -63.61     63.61 o
   1  25   2     1221.94     1318.13     79.79 o
   2  25   2     4471.60     4469.97    119.21 o
   3  25   2     1211.70     1179.46    113.87 o
   4  25   2       22.76       19.02     63.67 o
   5  25   2       82.53      146.79     65.45 o
   6  25   2      127.18      117.39     85.96 o
   7  25   2      134.01      119.99     75.44 o
   8  25   2      470.38      524.89     81.76 o
   9  25   2      437.22      441.76     91.94 o
  10  25   2     2040.14     2506.79    125.19 o
  11  25   2       91.45       77.34     88.35 o
  12  25   2      459.08      490.38     98.39 o
  13  25   2     1436.15     1278.39    117.82 o
  14  25   2     1254.86     1301.50    115.55 o
  15  25   2       31.40       -6.08    111.30 o
  16  25   2      886.62     1131.67    134.11 o
  17  25   2      174.96      164.11    119.36 o
 -17  26   2       66.32      -28.34    112.62 o
 -16  26   2      155.40      319.79    129.47 o
 -15  26   2      668.86      510.03    107.84 o
 -14  26   2      489.02      455.10    103.41 o
 -13  26   2      919.27     1093.91    111.71 o
 -12  26   2      407.51      298.88     95.77 o
 -11  26   2     1227.25     1174.21    108.77 o
 -10  26   2      537.61      529.04     84.75 o
  -9  26   2       59.21      140.46     87.94 o
  -8  26   2      903.21      967.51     88.06 o
  -7  26   2      708.53      648.99     81.80 o
  -6  26   2      120.10      273.99     77.07 o
  -5  26   2      198.83      111.32     84.86 o
  -4  26   2       19.89      -13.68     81.81 o
  -3  26   2      653.56      525.19     70.75 o
  -2  26   2     2396.88     2152.98     96.40 o
  -1  26   2      692.29      675.00     78.70 o
   0  26   2       85.29       20.08     63.36 o
   1  26   2      799.06      604.67     72.52 o
   2  26   2        0.17      114.76     65.49 o
   3  26   2      390.20      340.44     68.19 o
   4  26   2      231.19      253.39     67.01 o
   5  26   2      280.77      201.78     85.32 o
   6  26   2      106.28       98.42     82.00 o
   7  26   2       51.68       74.91     76.05 o
   8  26   2      370.57      391.80     81.51 o
   9  26   2      437.43      420.18     92.50 o
  10  26   2       66.90      135.46    103.13 o
  11  26   2       65.21       -9.60     87.66 o
  12  26   2      528.89      504.15    131.33 o
  13  26   2      728.67      672.75    104.65 o
  14  26   2       58.05      212.53     99.64 o
  15  26   2      348.12      349.29    121.37 o
  16  26   2      297.65      456.44    127.27 o
 -17  27   2       31.05      169.42    117.18 o
 -16  27   2       78.47      -95.24    110.23 o
 -15  27   2      419.88      390.84    108.95 o
 -14  27   2      569.98      633.56    108.18 o
 -13  27   2      345.19      387.52    103.02 o
 -12  27   2       87.44       62.19     94.64 o
 -11  27   2       30.80        5.52     88.97 o
 -10  27   2       35.30       67.98     91.54 o
  -9  27   2      102.95      108.99     76.37 o
  -8  27   2       31.97      -24.30     75.33 o
  -7  27   2      186.43      160.12     77.33 o
  -6  27   2      377.80      475.38     80.85 o
  -5  27   2      477.51      469.16    110.51 o
  -4  27   2      870.12      455.62     78.66 o
  -3  27   2      912.41      979.19     86.87 o
  -2  27   2      121.31      118.88     68.69 o
  -1  27   2       90.32        4.20     65.65 o
   0  27   2      205.47       65.57     65.72 o
   1  27   2        0.76      -22.78     65.51 o
   2  27   2      201.10      208.29     69.37 o
   3  27   2      748.24      923.63     77.46 o
   4  27   2        5.46      -75.69     75.69 o
   5  27   2        1.13       -6.02     75.29 o
   6  27   2     1383.41     1399.58     96.26 o
   7  27   2      422.78      386.64     93.31 o
   8  27   2      595.90      501.48     98.02 o
   9  27   2      921.94      941.50    128.21 o
  10  27   2      325.18      275.78     94.62 o
  11  27   2      117.97      155.29     92.64 o
  12  27   2      316.10      298.87    128.09 o
  13  27   2        7.25      137.61     96.52 o
  14  27   2      244.22      456.74    105.88 o
  15  27   2      100.97      -43.35    146.67 o
  16  27   2       46.37     -114.73    114.73 o
 -16  28   2       24.60     -120.29    120.29 o
 -15  28   2       26.56      141.26    105.08 o
 -14  28   2       77.46      -34.04     99.31 o
 -13  28   2      197.50      378.60    116.38 o
 -12  28   2      663.48      657.02    143.67 o
 -11  28   2      193.33       67.54     93.76 o
 -10  28   2       57.20        0.24     88.37 o
  -9  28   2      431.39      608.96    102.05 o
  -8  28   2        4.27       85.27     77.26 o
  -7  28   2       78.11       28.88     77.60 o
  -6  28   2      405.00      300.45     80.73 o
  -5  28   2      310.15      248.02     78.05 o
  -4  28   2        1.41      -71.69     71.69 o
  -3  28   2      519.60      541.41     81.49 o
  -2  28   2      358.75      267.27     76.88 o
  -1  28   2      111.35       82.40     68.02 o
   0  28   2      662.50      721.76     76.43 o
   1  28   2       30.94      -32.41     65.65 o
   2  28   2      140.03      168.82     68.14 o
   3  28   2      210.86      289.09     70.45 o
   4  28   2       69.07      115.64     77.89 o
   5  28   2      115.15       21.74     79.57 o
   6  28   2       75.67      -74.97     78.30 o
   7  28   2      609.61      468.81     95.70 o
   8  28   2       91.38       46.09    114.44 o
   9  28   2      355.97      483.13     98.52 o
  10  28   2       20.55       25.50     93.47 o
  11  28   2        1.51      -92.02     92.02 o
  12  28   2       63.46       83.21    109.46 o
  13  28   2       36.90       39.86     97.99 o
  14  28   2       83.15      198.08    120.15 o
  15  28   2       23.48      227.90    123.89 o
 -15  29   2      208.01      352.19    119.76 o
 -14  29   2      515.18      560.34    113.04 o
 -13  29   2      112.53      102.64    101.80 o
 -12  29   2      400.61      483.74    120.36 o
 -11  29   2       41.76       42.41     95.69 o
 -10  29   2      532.24      670.70    107.10 o
  -9  29   2        7.31      200.79    133.59 o
  -8  29   2      122.02       71.17     90.78 o
  -7  29   2      178.11       83.63     79.86 o
  -6  29   2      462.01      266.88     79.74 o
  -5  29   2        7.72      -38.42     74.57 o
  -4  29   2        9.03       -0.62     74.89 o
  -3  29   2       92.11       97.69     74.48 o
  -2  29   2      165.11      245.15     76.98 o
  -1  29   2      137.56      333.43     79.96 o
   0  29   2        0.52       76.62     69.21 o
   1  29   2        7.77      -70.41     70.41 o
   2  29   2      554.13      601.01     75.72 o
   3  29   2        5.15      -77.85     77.85 o
   4  29   2      459.71      434.87     85.67 o
   5  29   2       73.78      101.51     81.40 o
   6  29   2      175.41      204.79    117.11 o
   7  29   2        0.83       -4.51     89.60 o
   8  29   2       16.90      -89.22     89.22 o
   9  29   2       45.69       35.81     92.19 o
  10  29   2       24.29     -130.96    130.96 o
  11  29   2      326.37      453.05    106.54 o
  12  29   2      102.14      224.44    102.60 o
  13  29   2      601.76      761.84    120.52 o
  14  29   2      934.78     1215.41    141.90 o
 -14  30   2      246.05      478.60    126.47 o
 -13  30   2      486.43      540.54    110.92 o
 -12  30   2      130.54       56.33     98.68 o
 -11  30   2      214.79       85.67     96.79 o
 -10  30   2       67.19      103.48     97.95 o
  -9  30   2      117.51      349.72     99.61 o
  -8  30   2      227.04      223.23     97.59 o
  -7  30   2      446.37      481.49    100.28 o
  -6  30   2      518.01      379.92     85.01 o
  -5  30   2      159.38      285.24     83.26 o
  -4  30   2      119.01      112.47     82.68 o
  -3  30   2      375.53      302.63     81.49 o
  -2  30   2      197.42      198.06    113.71 o
  -1  30   2        0.39      -46.89     75.46 o
   0  30   2      417.20      408.46     77.13 o
   1  30   2      289.24      290.59     72.90 o
   2  30   2       91.98       99.35     82.07 o
   3  30   2      263.54      315.92     87.04 o
   4  30   2       24.13      -79.05     79.05 o
   5  30   2      279.60      258.30     95.24 o
   6  30   2       34.74       69.65     93.49 o
   7  30   2      946.98      842.84    107.61 o
   8  30   2      177.87      232.75    120.16 o
   9  30   2       66.34       27.45     93.57 o
  10  30   2      730.00      639.64    108.31 o
  11  30   2      202.74      266.25    103.12 o
  12  30   2      549.09      651.22    112.24 o
  13  30   2      362.79      374.99    109.31 o
 -13  31   2       15.76       33.65    104.30 o
 -12  31   2      784.75      817.03    117.35 o
 -11  31   2     1150.17     1375.61    124.61 o
 -10  31   2       90.48      187.41    102.70 o
  -9  31   2     1100.52      945.87    113.47 o
  -8  31   2      512.67      602.64    106.27 o
  -7  31   2       48.46       32.64     90.62 o
  -6  31   2      309.62      134.29     83.18 o
  -5  31   2        1.81      -39.85     86.72 o
  -4  31   2       37.49      -30.18     78.95 o
  -3  31   2        3.20       33.00     76.81 o
  -2  31   2       43.42       56.26     79.55 o
  -1  31   2       43.71      119.68     77.29 o
   0  31   2       70.05       60.24     87.17 o
   1  31   2      454.85      470.58     95.29 o
   2  31   2      132.51      160.96     86.15 o
   3  31   2       19.18      -97.19     97.19 o
   4  31   2      475.54      413.45     99.33 o
   5  31   2       98.92       67.30     92.84 o
   6  31   2      142.34      139.10     95.63 o
   7  31   2      554.07      510.03    102.63 o
   8  31   2        3.70       45.00    139.16 o
   9  31   2      949.32     1226.53    118.46 o
  10  31   2        2.73      -66.91     97.45 o
  11  31   2      366.50      343.51    106.16 o
  12  31   2      624.41      899.68    118.52 o
 -12  32   2      101.44       79.46    107.18 o
 -11  32   2       37.63      -48.41    101.47 o
 -10  32   2      453.68      509.26    107.87 o
  -9  32   2        3.90       22.35     97.54 o
  -8  32   2      730.49      666.04    108.75 o
  -7  32   2      579.50      861.35    110.28 o
  -6  32   2       23.82      -90.45     90.45 o
  -5  32   2       67.39      -45.71     80.69 o
  -4  32   2       47.66      169.27     82.03 o
  -3  32   2      134.97      121.45     91.75 o
  -2  32   2      323.76      374.69     85.76 o
  -1  32   2        1.13      -83.05     83.05 o
   0  32   2       79.62      -41.80    102.41 o
   1  32   2       13.87       -6.41     90.56 o
   2  32   2      467.17      604.55     99.35 o
   3  32   2       12.33      -10.08     93.01 o
   4  32   2      176.96      380.24     98.68 o
   5  32   2      209.63      124.39     97.03 o
   6  32   2        1.90      113.92     95.80 o
   7  32   2       74.87      343.90    102.99 o
   8  32   2      230.86       -5.27     98.71 o
   9  32   2        3.90       67.64    101.92 o
  10  32   2      787.79     1103.15    169.29 o
  11  32   2      255.22      399.66    111.65 o
 -11  33   2        0.02     -100.78    100.78 o
 -10  33   2       31.85       74.19    103.40 o
  -9  33   2        5.51      -26.23    100.42 o
  -8  33   2        4.00      -93.70     93.70 o
  -7  33   2      219.75      298.28    102.20 o
  -6  33   2       58.47      121.54    100.37 o
  -5  33   2       58.02        4.67     96.21 o
  -4  33   2        7.50      -26.70     81.45 o
  -3  33   2      183.88      -47.34     79.82 o
  -2  33   2      380.41      360.80     87.60 o
  -1  33   2       68.62      216.10     96.04 o
   0  33   2       28.85      -49.50     93.73 o
   1  33   2      156.51      260.85    105.99 o
   2  33   2      142.59      210.05    104.53 o
   3  33   2       40.72        4.53    102.26 o
   4  33   2       20.95      174.93     98.23 o
   5  33   2       85.76      196.15    114.06 o
   6  33   2      498.64      517.39    108.27 o
   7  33   2       80.61      178.72    102.89 o
   8  33   2       14.91      102.43    105.55 o
   9  33   2       30.20      105.23    105.88 o
  10  33   2      133.39      272.22    108.08 o
 -10  34   2      176.95      229.95    109.42 o
  -9  34   2        8.59      -99.13     99.13 o
  -8  34   2      287.08      383.35    111.48 o
  -7  34   2       11.63       84.60    100.66 o
  -6  34   2      598.61      499.95    106.66 o
  -5  34   2       95.87      250.00    102.34 o
  -4  34   2       20.85      -33.97    103.06 o
  -3  34   2       34.56      -62.40     82.59 o
  -2  34   2       10.80      -41.24     96.15 o
  -1  34   2       15.32      -51.57     97.22 o
   0  34   2        1.80      -21.36    106.24 o
   1  34   2        0.22      -48.81    103.48 o
   2  34   2       26.46      -92.42     99.00 o
   3  34   2       86.98      201.90    112.81 o
   4  34   2      627.46      716.28    123.39 o
   5  34   2       25.77      129.32    126.88 o
   6  34   2      586.59      735.71    115.26 o
   7  34   2        1.29      194.10    109.45 o
   8  34   2      382.68      486.33    114.65 o
   9  34   2      135.44       29.18    107.48 o
  -8  35   2      123.00      240.87    135.91 o
  -7  35   2     1546.69     1945.78    155.95 o
  -6  35   2      166.31       86.27    112.00 o
  -5  35   2      268.77      255.33    106.29 o
  -4  35   2      456.18      441.63    110.11 o
  -3  35   2       23.97       63.75    117.83 o
  -2  35   2      126.45      -34.25     99.51 o
  -1  35   2      139.68       85.69    109.33 o
   0  35   2        8.24      -54.23    130.28 o
   1  35   2       91.25        6.59    104.36 o
   2  35   2       29.58      -97.93    106.40 o
   3  35   2      384.54      431.35    119.02 o
   4  35   2      128.73      327.37    118.22 o
   5  35   2      286.60      397.63    147.09 o
   6  35   2      146.94      129.00    104.90 o
   7  35   2      526.99      897.62    121.67 o
  -6  36   2      169.48      315.43    109.11 o
  -5  36   2      227.67      156.22    105.29 o
  -4  36   2       14.00      135.99    152.02 o
  -3  36   2       33.02       23.21    121.27 o
  -2  36   2      199.32      103.63    134.78 o
  -1  36   2      111.11      -40.59    107.56 o
   0  36   2        0.52       83.42    111.21 o
   1  36   2        1.74      -59.69    133.75 o
   2  36   2       16.64      -30.16    110.34 o
   3  36   2       63.94       89.63    113.73 o
   4  36   2        0.01       61.85    163.39 o
   5  36   2      302.89      246.20    129.40 o
  -2  37   2        3.11     -122.72    122.72 o
  -1  37   2        5.59       45.84    139.19 o
   0  37   2        0.59     -130.02    130.02 o
   1  37   2       24.79      -35.77    132.48 o
 -24   1   3      242.31      158.72    131.01 o
 -23   1   3       70.21      175.32    150.92 o
 -22   1   3       39.80      -70.76    116.95 o
 -21   1   3       72.28      114.73    115.53 o
 -20   1   3      153.51      132.88    109.18 o
 -19   1   3       18.85     -100.06    100.06 o
 -18   1   3       57.71       20.09    100.55 o
 -17   1   3      570.61      451.78    111.90 o
 -16   1   3      470.96      474.45     57.37 o
 -15   1   3     1921.37     1817.20     69.79 o
 -14   1   3      670.76      598.95     49.72 o
 -13   1   3      639.85      569.85     46.64 o
 -12   1   3      160.96      196.22     40.78 o
 -11   1   3      761.43      716.90     37.27 o
 -10   1   3        0.31       24.18     26.77 o
  -9   1   3     4993.53     4684.48     89.13 o
  -8   1   3     1119.79      547.29     35.48 o
  -7   1   3     5333.01     3495.88     65.41 o
  -6   1   3     3193.45     2613.40     53.43 o
  -5   1   3     8343.76     4850.98     83.06 o
  -4   1   3     9546.40     7341.38     91.95 o
  -3   1   3    26836.82    23092.16    257.78 o
  -2   1   3    14565.97    11664.05    143.90 o
  -1   1   3    13377.77    14660.22    147.01 o
   0   1   3      792.54     1081.56     27.09 o
   1   1   3     2548.64     7144.68     93.89 o
   2   1   3    58440.22    48050.57    585.45 o
   3   1   3    42261.22    50667.68    617.17 o
   4   1   3    17660.59    16354.08    227.69 o
   5   1   3      976.87     1226.84     51.79 o
   6   1   3      302.99      359.21     31.70 o
   7   1   3     2404.12     2343.50     53.79 o
   8   1   3      325.85      243.34     39.55 o
   9   1   3     2451.36     2832.79     69.08 o
  10   1   3      423.46      401.79     47.53 o
  11   1   3      785.81      847.25     55.51 o
  12   1   3       38.83       84.24     49.72 o
  13   1   3      655.87      704.95     69.89 o
  14   1   3     1237.13     1175.07     83.18 o
  15   1   3        6.33      -38.98     70.85 o
  16   1   3      185.09      148.43     76.95 o
  17   1   3       84.97       33.23     75.91 o
  18   1   3       76.43      -61.19     79.27 o
  19   1   3       30.78      105.65     85.82 o
  20   1   3       26.12       35.19     87.77 o
  21   1   3      176.33      348.62    123.23 o
  22   1   3        1.91      105.38    123.92 o
  23   1   3       11.16      110.16    130.34 o
 -24   2   3        5.51     -122.19    122.19 o
 -23   2   3      939.32     1198.87    147.17 o
 -22   2   3       42.00      -21.00    116.12 o
 -21   2   3      225.92       27.93    114.47 o
 -20   2   3      102.70      -11.85    107.41 o
 -19   2   3      542.31      412.09    110.35 o
 -18   2   3      475.70      360.77     92.93 o
 -17   2   3      806.73      846.15     96.99 o
 -16   2   3      208.37      230.57     53.83 o
 -15   2   3       95.62       -3.98     55.48 o
 -14   2   3       18.73       16.45     44.21 o
 -13   2   3      124.84       30.38     35.27 o
 -12   2   3      167.10       40.96     45.59 o
 -11   2   3     1676.29     1611.43     52.11 o
 -10   2   3        2.37       72.71     28.40 o
  -9   2   3      950.48      467.82     49.99 o
  -8   2   3      166.52      402.31     39.25 o
  -7   2   3      465.93      735.60     41.78 o
  -6   2   3     4878.64     4581.86     82.00 o
  -5   2   3       83.44      127.37     26.27 o
  -4   2   3     2904.48     2351.05     44.52 o
  -3   2   3      425.16      344.62     23.87 o
  -2   2   3     1255.37     1291.88     31.97 o
  -1   2   3     7774.65     7267.72     86.97 o
   0   2   3       79.87      218.55     23.51 o
   1   2   3      555.82     1123.76     32.19 o
   2   2   3        3.09      220.92     20.87 o
   3   2   3      108.03      184.78     34.62 o
   4   2   3     2641.32     1881.73     45.06 o
   5   2   3       25.86      -24.81     27.64 o
   6   2   3     7385.91     5997.22     96.88 o
   7   2   3     4846.14     6421.06     97.97 o
   8   2   3     1692.10     1345.49     58.73 o
   9   2   3      195.30      113.25     37.41 o
  10   2   3     3674.86     4293.25     86.26 o
  11   2   3      467.73      285.72     52.72 o
  12   2   3        0.50        6.32     48.21 o
  13   2   3     1162.62     1534.10     71.76 o
  14   2   3      118.34      163.26     59.88 o
  15   2   3      451.03      611.13     79.63 o
  16   2   3       44.48      159.40     76.94 o
  17   2   3       43.90      -67.48     73.96 o
  18   2   3       15.29      -20.21     80.91 o
  19   2   3        3.16      -84.27     93.19 o
  20   2   3       26.29       28.71    132.77 o
  21   2   3       16.98      -64.15    122.17 o
  22   2   3       97.14       53.78    130.12 o
  23   2   3        0.63      -61.14    125.89 o
 -24   3   3      114.31      150.12    131.02 o
 -23   3   3        1.66       82.44    123.10 o
 -22   3   3      143.73      184.76    122.87 o
 -21   3   3       36.30      -98.52    108.54 o
 -20   3   3      788.91      729.88    122.00 o
 -19   3   3     1236.46     1705.74    119.86 o
 -18   3   3       49.56      163.40     87.48 o
 -17   3   3     1853.44     2002.48     94.69 o
 -16   3   3     3820.67     4361.75    110.77 o
 -15   3   3      297.08      378.26     81.56 o
 -14   3   3      159.32        1.59     45.30 o
 -13   3   3     2838.59     3152.93     83.14 o
 -12   3   3        0.04      -39.65     39.65 o
 -11   3   3      311.24      477.47     42.74 o
 -10   3   3        5.41      -32.29     32.29 o
  -9   3   3       80.61      -19.43     30.33 o
  -8   3   3      775.55      335.79     33.76 o
  -7   3   3    16517.95    16946.65    240.00 o
  -6   3   3     1232.50      851.93     33.62 o
  -5   3   3       95.07      109.54     21.78 o
  -4   3   3    13296.58    10538.55    133.33 o
  -3   3   3    10427.61     8905.92    115.81 o
  -2   3   3      120.12      193.62     24.23 o
  -1   3   3    13980.87    14151.60    171.98 o
   0   3   3     5164.93     4823.11     70.40 o
   1   3   3      165.07       19.96     21.30 o
   2   3   3    21779.63    20707.08    244.74 o
   3   3   3    49556.77    55613.18    636.58 o
   4   3   3    23305.47    19155.87    229.77 o
   5   3   3     7114.39     7406.91    101.80 o
   6   3   3      121.00      382.96     30.38 o
   7   3   3     1928.01     2130.50     57.71 o
   8   3   3        7.93      -20.99     36.73 o
   9   3   3      662.57      783.75     47.29 o
  10   3   3      131.18      312.67     47.64 o
  11   3   3      167.20      124.56     48.04 o
  12   3   3       12.90       45.05     49.53 o
  13   3   3       32.56       10.76     59.56 o
  14   3   3      112.49       73.93     60.18 o
  15   3   3      853.39      720.16     70.98 o
  16   3   3      234.99      283.12     68.97 o
  17   3   3      141.42      127.50     77.95 o
  18   3   3       17.24      -77.26     77.26 o
  19   3   3        3.87      -86.78     95.21 o
  20   3   3       30.85       53.22     98.35 o
  21   3   3        4.28      -17.83    115.08 o
  22   3   3       48.27       24.11    121.24 o
  23   3   3        0.87       99.59    128.23 o
 -24   4   3       90.57      152.60    132.70 o
 -23   4   3       62.42       84.62    127.01 o
 -22   4   3      139.98      180.31    124.34 o
 -21   4   3       42.53      227.55    101.31 o
 -20   4   3      309.15      277.74     98.41 o
 -19   4   3      821.09      748.28    119.95 o
 -18   4   3       10.29      -86.35     86.35 o
 -17   4   3      145.10      160.05     69.96 o
 -16   4   3      439.19      520.82     60.32 o
 -15   4   3      648.51      568.21     56.63 o
 -14   4   3      585.98      559.87     54.33 o
 -13   4   3     1042.30      973.13     54.12 o
 -12   4   3     1567.94     1318.47     63.92 o
 -11   4   3     2224.71     2649.27     75.17 o
 -10   4   3    12995.46    11004.43    159.84 o
  -9   4   3      384.97      193.63     35.00 o
  -8   4   3       36.65       20.11     33.13 o
  -7   4   3    12756.46    12485.09    170.66 o
  -6   4   3      360.42      574.29     29.99 o
  -5   4   3      682.12     1203.55     41.90 o
  -4   4   3      626.08      887.67     39.43 o
  -3   4   3      503.24      481.05     30.64 o
  -2   4   3     5179.96     5248.35     81.86 o
  -1   4   3     2309.23     2909.16     66.73 o
   0   4   3    11613.15    13121.03    160.73 o
   1   4   3      316.86      681.30     32.54 o
   2   4   3     7996.58     9122.57    116.53 o
   3   4   3      946.50     1039.05     45.94 o
   4   4   3     2278.46     1674.29     39.17 o
   5   4   3     2215.95     2732.61     54.01 o
   6   4   3       29.10        0.43     39.15 o
   7   4   3     2294.91     2160.17     61.52 o
   8   4   3      664.02      531.90     45.65 o
   9   4   3     4547.48     4588.03     91.46 o
  10   4   3     3155.62     3309.76     88.11 o
  11   4   3       28.22       -5.76     46.92 o
  12   4   3     4521.50     4718.73    111.14 o
  13   4   3        1.92       22.32     54.61 o
  14   4   3       19.23       46.66     59.91 o
  15   4   3        0.58      -61.06     61.06 o
  16   4   3       11.30       26.75     65.65 o
  17   4   3      126.55        1.96     76.18 o
  18   4   3       78.72      -36.02     80.72 o
  19   4   3       13.69      -83.05     83.05 o
  20   4   3      399.67      547.67    106.59 o
  21   4   3        0.25      -86.02    115.53 o
  22   4   3       76.02      180.89    124.07 o
  23   4   3       95.23      -23.37    152.59 o
 -24   5   3       52.48      106.97    158.85 o
 -23   5   3      242.13      108.06    146.62 o
 -22   5   3      289.83      256.24    118.46 o
 -21   5   3      345.64      227.39    106.81 o
 -20   5   3       21.19      -87.29    126.88 o
 -19   5   3      145.25       44.20     92.03 o
 -18   5   3       48.80      -78.31     85.70 o
 -17   5   3      247.01      314.84     87.45 o
 -16   5   3      255.65      244.73     63.58 o
 -15   5   3     1789.17     1149.47     79.20 o
 -14   5   3      970.99      758.55     56.95 o
 -13   5   3       13.38       -2.82     43.30 o
 -12   5   3     1009.69     1268.41     56.50 o
 -11   5   3        5.78       31.21     43.65 o
 -10   5   3        7.86       20.69     35.20 o
  -9   5   3     7328.33     7322.72    140.85 o
  -8   5   3     4133.58     3044.83     69.45 o
  -7   5   3     2257.36     1275.82     43.89 o
  -6   5   3      261.89      342.74     29.43 o
  -5   5   3     2936.48     3153.78     68.81 o
  -4   5   3      115.91      848.50     31.44 o
  -3   5   3      123.64      242.95     33.87 o
  -2   5   3      693.88      684.91     31.70 o
  -1   5   3    21336.13    23909.77    299.15 o
   0   5   3     3202.64     2417.22     71.32 o
   1   5   3       63.45      122.91     27.41 o
   2   5   3     3663.42     3485.21     69.81 o
   3   5   3      339.07      329.31     33.45 o
   4   5   3     3245.07     2306.46     46.59 o
   5   5   3     2040.01     1618.12     43.48 o
   6   5   3       37.16       77.08     35.98 o
   7   5   3    13708.58    12989.61    199.16 o
   8   5   3     5376.08     4448.49     89.25 o
   9   5   3        1.49      -38.76     44.99 o
  10   5   3      271.77      153.97     47.53 o
  11   5   3       27.41       10.53     48.02 o
  12   5   3      641.52      594.32     60.99 o
  13   5   3      143.26      108.96     57.15 o
  14   5   3     2854.20     2950.99     97.50 o
  15   5   3       91.26      -26.50     62.81 o
  16   5   3      320.70      378.98     71.14 o
  17   5   3      398.54      623.24     87.84 o
  18   5   3      140.31      194.90     84.99 o
  19   5   3        4.69      -81.65     81.65 o
  20   5   3       31.63      128.90    100.59 o
  21   5   3       63.77       63.31    118.85 o
  22   5   3        0.75      -81.90    119.37 o
  23   5   3        4.33       17.29    188.81 o
 -24   6   3       10.81      171.76    130.28 o
 -23   6   3        4.00     -118.10    118.10 o
 -22   6   3       96.98       68.48    101.42 o
 -21   6   3        6.72      -94.59     94.59 o
 -20   6   3       43.20       25.48     95.81 o
 -19   6   3      789.58      927.93    106.62 o
 -18   6   3      472.07      352.54     91.88 o
 -17   6   3      282.26      246.37     74.26 o
 -16   6   3        3.20      -47.12     54.84 o
 -15   6   3      113.84       11.38     53.60 o
 -14   6   3      272.24      112.14     51.52 o
 -13   6   3      220.97      376.21     49.44 o
 -12   6   3       83.61      169.92     44.18 o
 -11   6   3     1127.31     1232.81     56.07 o
 -10   6   3      403.11      324.43     44.76 o
  -9   6   3       23.46       15.63     42.42 o
  -8   6   3       45.59       57.41     42.21 o
  -7   6   3     6410.41     4898.11     97.27 o
  -6   6   3       59.81      152.56     33.34 o
  -5   6   3     1662.26     1779.74     49.86 o
  -4   6   3       96.02      112.15     34.27 o
  -3   6   3     1824.62     1820.24     61.27 o
  -2   6   3     2756.56     1729.15     45.77 o
  -1   6   3     8313.46     7511.48    107.25 o
   0   6   3        0.13      -27.74     35.76 o
   1   6   3     2707.60     3386.02     65.85 o
   2   6   3    21908.51    17051.67    238.62 o
   3   6   3     6141.80     6759.23    112.13 o
   4   6   3      338.57      406.67     25.63 o
   5   6   3      410.75      328.40     36.90 o
   6   6   3      561.01      526.09     42.42 o
   7   6   3      895.11      424.18     50.07 o
   8   6   3    11762.54    12752.24    205.05 o
   9   6   3       38.67       29.37     51.73 o
  10   6   3      714.69      629.35     60.33 o
  11   6   3     1164.57     1309.13     64.37 o
  12   6   3     1330.65     1422.83     70.59 o
  13   6   3      289.10      156.13     58.69 o
  14   6   3       52.34       19.48     60.89 o
  15   6   3     3565.26     3116.62    110.39 o
  16   6   3        0.02      -36.07     66.16 o
  17   6   3      155.87      108.05     93.91 o
  18   6   3      896.58      822.40     92.93 o
  19   6   3      279.24      346.15     90.42 o
  20   6   3      110.15      178.55    111.54 o
  21   6   3       30.45       32.32    117.23 o
  22   6   3      343.25      180.77    146.74 o
  23   6   3       12.45       -0.20    154.45 o
 -24   7   3      644.57      596.67    141.59 o
 -23   7   3       57.20       92.68    110.17 o
 -22   7   3      697.10      756.53    118.28 o
 -21   7   3      658.22      749.28    112.74 o
 -20   7   3      165.28       74.26     96.35 o
 -19   7   3      118.24      238.79     94.49 o
 -18   7   3      307.41      353.13     91.86 o
 -17   7   3       74.05       26.21    102.55 o
 -16   7   3       92.50       -0.03     57.04 o
 -15   7   3        9.79      -54.61     54.61 o
 -14   7   3       31.19      -15.26     50.83 o
 -13   7   3     3123.16     3025.14     87.67 o
 -12   7   3      249.83      319.78     47.63 o
 -11   7   3     2933.59     3224.13     85.63 o
 -10   7   3    10476.79    11360.08    182.33 o
  -9   7   3     3533.94     3537.00     87.29 o
  -8   7   3     1502.24     1261.07     55.97 o
  -7   7   3     1413.43     1352.34     76.48 o
  -6   7   3      825.37      878.87     43.83 o
  -5   7   3     1672.67     2041.85     65.08 o
  -4   7   3    20737.66    17236.41    263.49 o
  -3   7   3      184.98      430.27     39.57 o
  -2   7   3     1072.13     1215.85     49.93 o
  -1   7   3     4945.15     5413.06     85.10 o
   0   7   3      322.74      320.59     26.28 o
   1   7   3     3899.32     2347.17     54.53 o
   2   7   3       40.65      105.33     33.70 o
   3   7   3      853.13      759.34     41.69 o
   4   7   3        0.07       20.88     36.70 o
   5   7   3      992.99      862.51     37.21 o
   6   7   3      286.36      314.42     42.92 o
   7   7   3      246.93      212.59     41.79 o
   8   7   3     4046.20     3921.64     93.82 o
   9   7   3     5184.69     5647.65    114.85 o
  10   7   3      234.76      254.39     49.15 o
  11   7   3        2.19       68.68     63.72 o
  12   7   3     1131.24     1716.10     74.25 o
  13   7   3      405.56      497.59     63.92 o
  14   7   3       39.81      -50.02     61.92 o
  15   7   3      410.78      402.90     71.26 o
  16   7   3       50.47       88.95     66.92 o
  17   7   3      144.72       59.26     71.19 o
  18   7   3       84.50        4.49     81.61 o
  19   7   3       16.20      -83.62     83.62 o
  20   7   3        4.50     -103.07    104.30 o
  21   7   3      791.65     1036.46    168.34 o
  22   7   3       52.53       61.76    153.24 o
  23   7   3        5.73     -154.92    154.92 o
 -24   8   3       30.84     -152.36    152.36 o
 -23   8   3        6.57     -102.25    102.25 o
 -22   8   3        0.12      -88.64    104.74 o
 -21   8   3      563.70      533.98    109.86 o
 -20   8   3     1050.41     1045.92    113.18 o
 -19   8   3      138.94      112.99     91.49 o
 -18   8   3      136.72      113.15     86.72 o
 -17   8   3      474.53      420.91     78.36 o
 -16   8   3       75.30      -10.58     60.97 o
 -15   8   3      681.65      373.39     61.60 o
 -14   8   3     1226.73     1726.98    108.66 o
 -13   8   3       53.76       22.28     49.65 o
 -12   8   3      232.13      200.46     48.09 o
 -11   8   3     2776.15     3114.94     84.94 o
 -10   8   3     3563.91     4101.05     94.60 o
  -9   8   3     3283.89     3978.65     91.73 o
  -8   8   3      605.51      549.31     48.73 o
  -7   8   3     1032.20      682.53     51.82 o
  -6   8   3     2379.49     2539.89     67.71 o
  -5   8   3     1615.23     1670.14     63.42 o
  -4   8   3     5037.87     4872.95    102.73 o
  -3   8   3     9990.59     7821.02    137.01 o
  -2   8   3    13783.62    13149.48    190.00 o
  -1   8   3     2674.60     4963.45     88.20 o
   0   8   3        1.72       32.25     24.90 o
   1   8   3     7865.73    11075.53    151.43 o
   2   8   3        5.65       73.80     35.24 o
   3   8   3     9108.20     8947.36    144.11 o
   4   8   3     9963.60     9525.58    154.00 o
   5   8   3     3563.29     2702.83     58.86 o
   6   8   3     2655.75     2544.11     69.73 o
   7   8   3      446.93      545.87     44.62 o
   8   8   3      721.08      590.34     51.28 o
   9   8   3     4495.90     4099.66     98.67 o
  10   8   3      375.60      181.66     49.45 o
  11   8   3        1.86      -55.54     55.54 o
  12   8   3      853.04     1040.93     78.63 o
  13   8   3      155.22        9.46     60.52 o
  14   8   3       16.27      -63.47     63.47 o
  15   8   3     2629.95     2781.95    121.41 o
  16   8   3     1246.75     1326.59     85.13 o
  17   8   3       32.78      -30.33     70.44 o
  18   8   3      112.59        7.01     82.94 o
  19   8   3      118.53      213.24     89.50 o
  20   8   3      184.66      457.08    123.62 o
  21   8   3      198.06        4.60    141.46 o
  22   8   3       44.25      -44.26    146.51 o
 -24   9   3      234.81      164.78    193.21 o
 -23   9   3      392.47      512.48    136.08 o
 -22   9   3      831.46      810.65    137.55 o
 -21   9   3        3.85      -12.07     96.39 o
 -20   9   3        1.15       -8.29     94.50 o
 -19   9   3      461.52      372.66    119.33 o
 -18   9   3       85.09      -46.50     87.09 o
 -17   9   3     1965.47     2041.65    113.75 o
 -16   9   3     7099.57     7508.92    156.71 o
 -15   9   3      441.25      505.51     64.73 o
 -14   9   3      972.14     1079.57     69.13 o
 -13   9   3      349.51      441.36     67.83 o
 -12   9   3     1048.16     1166.33     62.83 o
 -11   9   3     2143.19     2008.14     71.00 o
 -10   9   3      880.56      962.77     85.52 o
  -9   9   3       39.70       82.31     44.44 o
  -8   9   3      568.11      558.02     47.79 o
  -7   9   3     4172.25     4073.20     93.06 o
  -6   9   3    10373.80     8569.28    184.96 o
  -5   9   3     8202.99     8020.91    149.58 o
  -4   9   3     5789.55     4882.04    123.49 o
  -3   9   3       15.02      -18.91     38.22 o
  -2   9   3      748.35      496.34     40.87 o
  -1   9   3     4035.69     3491.43     73.93 o
   0   9   3       11.14       38.95     27.67 o
   1   9   3     2697.35     1945.58     52.05 o
   2   9   3     1345.59     1327.72     52.57 o
   3   9   3     8977.55     8715.46    145.25 o
   4   9   3     3907.59     3385.65     87.49 o
   5   9   3    10942.19     9993.33    165.05 o
   6   9   3     1751.86     1325.11     69.02 o
   7   9   3      700.59      935.96     48.62 o
   8   9   3     6482.29     6012.94    108.28 o
   9   9   3      384.49      410.27     51.59 o
  10   9   3      171.56      196.22     50.80 o
  11   9   3      415.34      482.71     58.45 o
  12   9   3      966.13     1024.35     67.82 o
  13   9   3     3173.87     2790.05    109.73 o
  14   9   3       83.79      -62.99     62.99 o
  15   9   3      120.96      150.40     68.56 o
  16   9   3       79.66      -33.89     69.68 o
  17   9   3     1018.57      970.93     85.26 o
  18   9   3       50.76      -27.34     83.13 o
  19   9   3       32.81      -27.10     86.86 o
  20   9   3      140.15      152.37    116.89 o
  21   9   3      279.86       50.29    162.60 o
  22   9   3       31.63      174.85    152.60 o
 -24  10   3        1.92      -49.59    157.77 o
 -23  10   3       13.26      -85.22    125.89 o
 -22  10   3        1.00      191.10    125.58 o
 -21  10   3       66.65       88.71    102.44 o
 -20  10   3        1.18      -92.84    100.25 o
 -19  10   3      646.49      745.51    106.41 o
 -18  10   3        4.33      -64.97     77.35 o
 -17  10   3       65.52       59.86     73.98 o
 -16  10   3      401.46      399.42     68.07 o
 -15  10   3      526.34      586.46     68.13 o
 -14  10   3        6.71      -24.43     56.59 o
 -13  10   3      138.32      182.06     56.51 o
 -12  10   3      899.11      984.32     69.13 o
 -11  10   3      460.81      265.07     50.42 o
 -10  10   3     2073.69     2118.69     72.32 o
  -9  10   3     2432.70     2435.63     74.23 o
  -8  10   3     2680.76     2418.32     71.62 o
  -7  10   3     2724.57     2202.74    102.24 o
  -6  10   3      458.66      660.76     63.02 o
  -5  10   3     1095.37     1109.13     65.24 o
  -4  10   3     1596.14     1610.03     66.97 o
  -3  10   3     4058.09     4076.71     98.60 o
  -2  10   3      386.72      324.92     57.42 o
  -1  10   3      787.51      768.40     44.72 o
   0  10   3    11428.43     8834.77    141.39 o
   1  10   3     2636.71     1709.38     73.27 o
   2  10   3      416.79      422.96     55.35 o
   3  10   3      478.20      698.27     54.25 o
   4  10   3     3158.59     2469.16     90.62 o
   5  10   3        0.44       34.46     48.37 o
   6  10   3        4.37       31.62     30.60 o
   7  10   3     2080.42     2526.38     60.85 o
   8  10   3      690.30      580.46     45.63 o
   9  10   3       46.94      -40.13     40.13 o
  10  10   3     1295.17     1180.02     64.87 o
  11  10   3     4174.01     3971.73    105.44 o
  12  10   3       39.00       99.12     59.94 o
  13  10   3      832.64      624.99     82.01 o
  14  10   3      183.37      109.56     68.02 o
  15  10   3      958.92     1027.04     81.72 o
  16  10   3       24.49      -18.48     70.21 o
  17  10   3       19.28      -62.31     71.07 o
  18  10   3      478.25      547.36     92.44 o
  19  10   3       85.85       23.31     97.47 o
  20  10   3      585.93      694.05    130.99 o
  21  10   3       14.96       -1.45    143.53 o
  22  10   3        6.90       26.83    151.27 o
 -23  11   3        1.55       76.30    127.14 o
 -22  11   3       34.55       91.16    127.59 o
 -21  11   3      254.62      136.92    125.79 o
 -20  11   3       80.05       16.08     97.06 o
 -19  11   3       26.22       32.05    124.31 o
 -18  11   3        3.23      -25.09     76.04 o
 -17  11   3       79.97       47.22     75.75 o
 -16  11   3      567.34      713.35     74.53 o
 -15  11   3      682.12      889.44     73.43 o
 -14  11   3       25.46      -60.00     64.36 o
 -13  11   3      186.27       84.79     67.69 o
 -12  11   3     1403.26     1342.67     68.52 o
 -11  11   3      172.56       73.69     48.22 o
 -10  11   3     1619.48     1641.83     65.95 o
  -9  11   3      141.25       44.34     42.86 o
  -8  11   3        7.17       40.97     49.27 o
  -7  11   3      354.08      251.99     40.55 o
  -6  11   3      420.29      483.31     58.65 o
  -5  11   3     1532.36     1322.41     69.16 o
  -4  11   3      387.69      111.77     58.14 o
  -3  11   3      284.13      470.17     42.65 o
  -2  11   3     1158.79     1088.10     51.20 o
  -1  11   3     5048.43     4828.73     97.75 o
   0  11   3      242.49      334.07     42.64 o
   1  11   3      397.34      708.32     41.10 o
   2  11   3     9388.48     6406.79    110.36 o
   3  11   3      325.59      206.36     38.44 o
   4  11   3     2544.68     2386.84     82.62 o
   5  11   3     1733.12     1278.86     63.10 o
   6  11   3       43.88       56.80     34.52 o
   7  11   3        1.89       10.65     31.86 o
   8  11   3      239.05      176.12     41.90 o
   9  11   3       83.28       41.55     42.55 o
  10  11   3      272.44      327.09     48.74 o
  11  11   3      540.55      560.26     66.75 o
  12  11   3      593.39      556.97     80.13 o
  13  11   3        0.02      -69.83     69.83 o
  14  11   3      282.25      165.94     68.38 o
  15  11   3      171.62      133.52     69.41 o
  16  11   3      493.82      400.45     79.14 o
  17  11   3      280.01      332.92     80.02 o
  18  11   3       68.53       67.86    101.18 o
  19  11   3      207.56      184.19    102.30 o
  20  11   3      237.89      238.51    124.45 o
  21  11   3      819.67     1032.37    166.89 o
  22  11   3        4.48       30.34    234.70 o
 -23  12   3      546.12      664.00    145.36 o
 -22  12   3      269.25      -93.94    123.61 o
 -21  12   3      334.29      383.03    131.27 o
 -20  12   3       69.16      104.67    120.66 o
 -19  12   3       90.21      -98.23     98.23 o
 -18  12   3      804.18      955.03     93.34 o
 -17  12   3       34.93        6.30     75.96 o
 -16  12   3       41.70      -65.17     65.17 o
 -15  12   3     1705.13     1883.78     97.70 o
 -14  12   3     4207.38     3092.00     99.99 o
 -13  12   3     2081.06     2215.58    111.96 o
 -12  12   3      263.84      237.25     55.21 o
 -11  12   3      792.38      468.02     54.58 o
 -10  12   3     2085.23     2316.60     76.92 o
  -9  12   3      300.48      224.40     44.33 o
  -8  12   3      563.70      691.01     47.13 o
  -7  12   3     1347.26     1556.40     73.78 o
  -6  12   3     3733.39     3598.54    104.76 o
  -5  12   3     1328.57     1315.12     69.41 o
  -4  12   3      972.16     1048.95     65.71 o
  -3  12   3     2692.34     2760.44     95.72 o
  -2  12   3     8395.62     8009.59    138.36 o
  -1  12   3      417.73      535.40     60.37 o
   0  12   3     2507.60     3111.16     90.58 o
   1  12   3       44.92      -40.75     40.75 o
   2  12   3      257.12      194.49     51.21 o
   3  12   3      140.56      131.37     34.23 o
   4  12   3     1997.25     1616.95     68.62 o
   5  12   3       30.22        4.29     47.59 o
   6  12   3      103.57      188.98     40.91 o
   7  12   3     1023.97      982.26     50.27 o
   8  12   3     1214.11     1148.77     52.16 o
   9  12   3     1078.20      898.17     53.73 o
  10  12   3       24.66      -45.03     45.03 o
  11  12   3      653.63      778.01     59.84 o
  12  12   3      937.12      866.55     64.74 o
  13  12   3      516.25      412.04     61.08 o
  14  12   3     3178.91     3457.92    110.72 o
  15  12   3      145.44      202.67    102.04 o
  16  12   3      207.60      268.18     75.18 o
  17  12   3      234.02      212.28     86.70 o
  18  12   3      117.18      193.54     99.43 o
  19  12   3       35.08       71.92    101.30 o
  20  12   3      154.09      317.24    146.27 o
  21  12   3        7.19       30.34    188.25 o
  22  12   3      186.70       97.03    149.48 o
 -23  13   3       49.54      155.91    136.44 o
 -22  13   3      139.65       75.11    130.89 o
 -21  13   3      473.35      239.40    126.14 o
 -20  13   3      479.71      561.33    128.30 o
 -19  13   3        1.52      130.76    116.83 o
 -18  13   3      264.79      257.91     95.63 o
 -17  13   3      948.71     1041.65     96.28 o
 -16  13   3      103.55      137.91     94.84 o
 -15  13   3       40.53      -63.90     63.90 o
 -14  13   3      363.13      357.60     66.86 o
 -13  13   3     3521.65     3202.15    100.09 o
 -12  13   3      949.30      726.21     64.76 o
 -11  13   3     1306.95     1496.14     69.38 o
 -10  13   3      181.34      119.52     46.99 o
  -9  13   3      959.90      730.52     53.82 o
  -8  13   3       31.15      -18.46     38.55 o
  -7  13   3       73.83       57.84     54.03 o
  -6  13   3       70.65       68.40     54.19 o
  -5  13   3      283.60      305.86     56.54 o
  -4  13   3     3393.05     3248.20     98.33 o
  -3  13   3      613.94      719.84     50.66 o
  -2  13   3      238.69      289.44     49.04 o
  -1  13   3     7903.83     8402.87    146.30 o
   0  13   3     1128.14     1202.02     75.29 o
   1  13   3      962.61     1056.23     62.81 o
   2  13   3     1072.95     1073.01     51.14 o
   3  13   3     5303.90     4729.55     86.12 o
   4  13   3       76.14      136.43     31.56 o
   5  13   3      167.72       81.50     36.73 o
   6  13   3       17.24      -13.32     35.75 o
   7  13   3       48.49       89.08     30.84 o
   8  13   3       23.16      -24.32     40.80 o
   9  13   3     1173.05     1158.92     59.87 o
  10  13   3      131.80       54.76     50.41 o
  11  13   3     6087.04     5390.93    121.66 o
  12  13   3       24.90       93.98     57.96 o
  13  13   3       35.59       54.29     58.16 o
  14  13   3      844.31     1119.56     73.74 o
  15  13   3       42.71      -30.26     83.64 o
  16  13   3        0.78       -2.72     80.87 o
  17  13   3      109.31      115.32     85.18 o
  18  13   3      168.40      167.14     98.78 o
  19  13   3      123.35      162.07    102.75 o
  20  13   3       40.94       93.89    117.90 o
  21  13   3       53.65      -39.49    143.02 o
 -23  14   3      308.26      395.14    167.01 o
 -22  14   3      167.31      220.37    135.30 o
 -21  14   3      127.55      246.67    126.81 o
 -20  14   3      122.12       59.71    131.55 o
 -19  14   3        1.58       26.55    112.36 o
 -18  14   3      324.94      309.73    100.55 o
 -17  14   3        7.68        1.76     91.56 o
 -16  14   3       96.56      -50.65     83.60 o
 -15  14   3        3.27      -52.52     64.86 o
 -14  14   3       47.95       -4.37     65.98 o
 -13  14   3       12.29       95.13     62.09 o
 -12  14   3      353.58      489.94     63.57 o
 -11  14   3        6.34        1.26     51.87 o
 -10  14   3     2619.85     2377.45     79.16 o
  -9  14   3     2122.54     1837.32     68.56 o
  -8  14   3       90.69      115.34     40.04 o
  -7  14   3      372.60      385.46     59.60 o
  -6  14   3        7.03      -21.56     53.34 o
  -5  14   3       18.22      -20.58     53.95 o
  -4  14   3     1774.37     2135.12     84.61 o
  -3  14   3     1950.24     1944.55     70.90 o
  -2  14   3     1283.71      841.40     55.88 o
  -1  14   3     6086.09     5866.27    109.64 o
   0  14   3      777.79      795.71     52.31 o
   1  14   3     1194.05     1764.74     61.07 o
   2  14   3     1377.88     1750.84     61.30 o
   3  14   3      392.45      234.98     54.25 o
   4  14   3      706.98      849.92     53.85 o
   5  14   3       17.90       30.43     30.76 o
   6  14   3      500.18      382.08     34.36 o
   7  14   3        8.01      -20.03     31.49 o
   8  14   3     3057.83     3292.26     95.24 o
   9  14   3       14.93       73.76     44.67 o
  10  14   3       96.88      -37.25     48.03 o
  11  14   3     1647.96     1760.87     87.21 o
  12  14   3     2528.95     2362.36     83.30 o
  13  14   3       44.99       44.35     58.52 o
  14  14   3      120.23      160.69     68.82 o
  15  14   3        0.56      -39.91     78.09 o
  16  14   3       93.89      -15.75     79.73 o
  17  14   3       75.91       52.90     86.20 o
  18  14   3        0.93      -88.14     93.29 o
  19  14   3       65.97        0.99     99.88 o
  20  14   3      261.70      392.20    128.78 o
  21  14   3       18.37      196.51    150.28 o
 -22  15   3       25.41      145.67    252.38 o
 -21  15   3       31.88     -123.16    123.16 o
 -20  15   3       91.54       44.96    117.62 o
 -19  15   3      284.55      217.07    121.27 o
 -18  15   3       27.81      -91.35     91.35 o
 -17  15   3      217.25      124.41     94.82 o
 -16  15   3       35.79       90.69     77.60 o
 -15  15   3        0.42      -65.61     74.00 o
 -14  15   3      204.98      320.00     67.75 o
 -13  15   3      152.05      252.22     63.63 o
 -12  15   3     1233.16     1126.38     73.12 o
 -11  15   3      694.72      583.06     59.27 o
 -10  15   3      820.44      831.41     59.55 o
  -9  15   3      274.22      184.65     45.63 o
  -8  15   3     5976.34     5212.37    130.93 o
  -7  15   3     1035.29     1066.86     90.32 o
  -6  15   3        2.25      -26.37     52.33 o
  -5  15   3     9206.07     9733.78    184.56 o
  -4  15   3     4038.89     4324.41     99.19 o
  -3  15   3     1574.41     1394.83     61.98 o
  -2  15   3     7158.49     6820.30    128.98 o
  -1  15   3       38.05       66.72     45.66 o
   0  15   3     1320.82     1597.40     60.55 o
   1  15   3      119.67      160.58     45.07 o
   2  15   3     2779.14     3253.29     81.62 o
   3  15   3      211.07      175.24     42.54 o
   4  15   3     2766.85     2570.81     63.13 o
   5  15   3     1164.50     1285.93     56.85 o
   6  15   3       28.48       27.50     31.37 o
   7  15   3       15.86      -32.52     32.52 o
   8  15   3     1454.50     1352.91     63.21 o
   9  15   3        2.91       70.53     57.28 o
  10  15   3      286.55      515.26     57.18 o
  11  15   3      497.88      705.65     60.80 o
  12  15   3        0.02      -33.81     55.22 o
  13  15   3      343.40      405.92     70.75 o
  14  15   3      106.67       68.96     67.16 o
  15  15   3      131.70      112.81     92.13 o
  16  15   3        4.13      165.58     83.18 o
  17  15   3      301.12      401.23     92.69 o
  18  15   3       16.27       -9.55     89.39 o
  19  15   3       48.83       -2.63    115.99 o
  20  15   3      258.98      283.47    126.55 o
  21  15   3      138.59      211.00    148.78 o
 -22  16   3       66.96      -76.83    149.91 o
 -21  16   3       28.24       46.40    150.77 o
 -20  16   3      220.82      322.76    123.32 o
 -19  16   3       40.82      186.64    119.14 o
 -18  16   3       13.25      -65.90     97.54 o
 -17  16   3      157.34      -44.45     93.73 o
 -16  16   3     1200.93     1274.00    147.14 o
 -15  16   3      300.93      202.34     79.30 o
 -14  16   3      119.81      191.51     78.50 o
 -13  16   3        5.90      -58.28     58.28 o
 -12  16   3      117.40      118.91     58.32 o
 -11  16   3     1690.13     1490.45     72.74 o
 -10  16   3       37.68       -4.85     49.08 o
  -9  16   3      902.64      789.67     54.76 o
  -8  16   3      592.90      641.72     68.53 o
  -7  16   3      199.23      109.22     58.41 o
  -6  16   3      865.82      787.33     66.34 o
  -5  16   3      713.49      761.02     49.67 o
  -4  16   3      791.76      738.42     52.34 o
  -3  16   3      341.03      191.28     49.44 o
  -2  16   3     1562.80     1361.90     59.52 o
  -1  16   3        0.45       77.58     43.92 o
   0  16   3      367.46      206.52     45.39 o
   1  16   3     2540.77     2448.77     71.76 o
   2  16   3     1585.86     1744.14     63.45 o
   3  16   3       96.84        0.82     44.53 o
   4  16   3       44.72      -18.93     39.54 o
   5  16   3      917.58      817.01     43.31 o
   6  16   3      533.37      521.38     51.67 o
   7  16   3       14.42      131.49     35.93 o
   8  16   3     1406.09     1504.30     62.31 o
   9  16   3      178.21      172.29     49.00 o
  10  16   3     1343.78     1468.51     81.64 o
  11  16   3      113.98       87.16     55.03 o
  12  16   3      123.95      149.10     67.55 o
  13  16   3      814.36      924.58     79.63 o
  14  16   3      998.61      782.15     80.02 o
  15  16   3       59.02      -80.16     80.16 o
  16  16   3       56.41       78.88     85.02 o
  17  16   3        2.26       38.37     88.03 o
  18  16   3       94.39      224.91     92.16 o
  19  16   3      209.26      390.47    127.65 o
  20  16   3       83.47        0.13    119.58 o
  21  16   3       84.19      205.74    197.40 o
 -22  17   3       72.60     -139.88    147.97 o
 -21  17   3        0.14      135.07    215.56 o
 -20  17   3       20.42     -115.99    142.15 o
 -19  17   3      167.84      -54.80    117.93 o
 -18  17   3      102.33      -66.57    110.06 o
 -17  17   3       47.60      140.63     97.06 o
 -16  17   3        4.73       -6.18     80.36 o
 -15  17   3      349.60      483.56     86.45 o
 -14  17   3       38.65      -39.38     75.25 o
 -13  17   3       51.69        2.06    107.70 o
 -12  17   3      202.31       69.96     75.32 o
 -11  17   3     1266.67     1525.32     73.65 o
 -10  17   3        0.29      -49.09     49.09 o
  -9  17   3        2.18      -19.67     43.94 o
  -8  17   3      118.48       31.59     61.66 o
  -7  17   3       25.49       42.66     58.76 o
  -6  17   3     1249.74      963.43     70.92 o
  -5  17   3      508.84      656.37     50.37 o
  -4  17   3      331.25      486.47     78.81 o
  -3  17   3      240.40      192.68     48.19 o
  -2  17   3     4179.95     4212.86     94.46 o
  -1  17   3     1805.20     1665.46     63.78 o
   0  17   3      485.13      694.56     59.76 o
   1  17   3     1984.20     2050.90     68.59 o
   2  17   3      284.52      343.83     47.54 o
   3  17   3      129.35      154.75     44.35 o
   4  17   3      542.35      455.01     46.51 o
   5  17   3     1002.46     1210.67     56.69 o
   6  17   3      148.15       92.24     43.80 o
   7  17   3      130.30       64.84     44.77 o
   8  17   3      483.12      394.27     66.40 o
   9  17   3        0.14        5.80     51.47 o
  10  17   3       23.90      -50.08     50.08 o
  11  17   3       59.36       49.10     64.72 o
  12  17   3       19.77       50.69     67.67 o
  13  17   3      846.77      683.34     76.37 o
  14  17   3       23.63       89.51     71.57 o
  15  17   3       13.36       91.06     81.33 o
  16  17   3       43.56       12.40     85.45 o
  17  17   3      157.34      258.42     91.77 o
  18  17   3       28.88       43.57     93.07 o
  19  17   3       41.45       43.47    117.05 o
  20  17   3        0.65      118.49    149.76 o
 -21  18   3      145.78      238.92    153.72 o
 -20  18   3      187.07      117.37    145.98 o
 -19  18   3       19.20     -120.24    120.24 o
 -18  18   3        6.60      123.99    101.66 o
 -17  18   3      335.13      504.02    117.32 o
 -16  18   3       21.69       15.99     83.70 o
 -15  18   3      133.57      100.82     82.19 o
 -14  18   3      135.14       33.63     78.20 o
 -13  18   3       82.50      -37.35     74.97 o
 -12  18   3      404.19      369.27     81.50 o
 -11  18   3      169.11       59.37     90.32 o
 -10  18   3        0.17       87.54     72.68 o
  -9  18   3        1.66      -18.92     75.48 o
  -8  18   3      450.74      222.70     67.72 o
  -7  18   3       95.06      203.66     76.87 o
  -6  18   3      564.84      676.12     78.57 o
  -5  18   3        5.23      -13.96     48.42 o
  -4  18   3      937.02      732.20     65.49 o
  -3  18   3     3080.73     2778.82     78.84 o
  -2  18   3      700.69      807.91     54.81 o
  -1  18   3      326.83      366.68     56.38 o
   0  18   3     1407.32     1340.91     61.23 o
   1  18   3        6.48      131.86     51.57 o
   2  18   3      926.20      861.14     67.62 o
   3  18   3      160.87       87.57     45.58 o
   4  18   3      638.84      569.75     68.25 o
   5  18   3       10.77       -0.36     44.12 o
   6  18   3      211.85      227.27     62.17 o
   7  18   3     1388.32     1376.43     80.64 o
   8  18   3     3182.74     3120.64     92.94 o
   9  18   3        0.83      -36.29     60.13 o
  10  18   3      647.76      760.60     75.12 o
  11  18   3      296.46       59.62     94.28 o
  12  18   3      195.63      327.12     73.81 o
  13  18   3       13.77       23.47     70.04 o
  14  18   3       10.90       36.54     71.14 o
  15  18   3       41.04       86.99     86.77 o
  16  18   3        2.21       13.75    119.24 o
  17  18   3      128.77      190.59     95.34 o
  18  18   3        4.83       18.29     95.80 o
  19  18   3       11.95     -139.06    144.63 o
  20  18   3        0.03      -83.71    149.36 o
 -21  19   3        1.38       46.85    153.86 o
 -20  19   3      126.27      207.89    152.51 o
 -19  19   3      148.64      269.40    225.63 o
 -18  19   3        0.89     -104.99    104.99 o
 -17  19   3      108.77      212.10    111.75 o
 -16  19   3      110.51       68.44     93.16 o
 -15  19   3        0.78      -77.42     77.42 o
 -14  19   3       90.07      160.25     81.98 o
 -13  19   3      344.37      125.51     82.75 o
 -12  19   3     1713.84     1497.72     99.56 o
 -11  19   3        3.33      152.47     76.65 o
 -10  19   3        0.97       63.95     82.10 o
  -9  19   3       37.18       79.17     72.05 o
  -8  19   3      176.70      173.68     70.63 o
  -7  19   3      294.32      232.01     69.16 o
  -6  19   3     1643.98     1821.91     90.03 o
  -5  19   3      445.16      557.36     56.60 o
  -4  19   3      255.54      179.36     49.16 o
  -3  19   3      306.99      298.77     50.71 o
  -2  19   3     1078.95      992.80     58.77 o
  -1  19   3      205.81      267.61     52.06 o
   0  19   3     3302.68     2744.05     80.92 o
   1  19   3     1389.49     1288.44     63.53 o
   2  19   3      326.74      292.89     50.63 o
   3  19   3        1.84        1.74     47.19 o
   4  19   3      377.85      282.33     54.41 o
   5  19   3      240.32      210.05     50.38 o
   6  19   3      978.02      845.43     66.11 o
   7  19   3      299.25      354.89     51.88 o
   8  19   3       51.25       49.93     67.56 o
   9  19   3       10.82      -28.94     66.54 o
  10  19   3       25.67       23.82     66.04 o
  11  19   3        9.34      -51.79     66.10 o
  12  19   3       28.00       89.24     82.24 o
  13  19   3     1343.06     1130.22     95.06 o
  14  19   3       73.54      -69.06     73.19 o
  15  19   3      792.67     1056.28    102.82 o
  16  19   3      530.22      797.16    101.01 o
  17  19   3       34.26       57.49     94.62 o
  18  19   3        0.03     -101.89    101.89 o
  19  19   3       87.13      136.28    147.05 o
  20  19   3        0.80     -125.83    179.46 o
 -21  20   3      140.86      316.56    161.35 o
 -20  20   3        3.12     -116.19    135.28 o
 -19  20   3        0.22     -149.19    149.19 o
 -18  20   3      397.30      478.67    127.99 o
 -17  20   3      118.41      131.18    101.28 o
 -16  20   3      564.19      336.12    102.01 o
 -15  20   3      653.37      737.37     96.19 o
 -14  20   3        8.49      -78.83     78.83 o
 -13  20   3        5.97      -41.02     82.70 o
 -12  20   3       10.46       68.56     79.05 o
 -11  20   3      446.59      548.46     97.77 o
 -10  20   3     1064.54     1168.73     92.59 o
  -9  20   3     3476.21     3614.27    124.23 o
  -8  20   3       41.07       97.31     77.59 o
  -7  20   3      731.19      595.60     77.30 o
  -6  20   3     7286.10     7754.12    152.06 o
  -5  20   3        2.29      -47.38     47.38 o
  -4  20   3     2804.72     2580.64     95.82 o
  -3  20   3     1692.17     1402.31     67.67 o
  -2  20   3      414.24      589.71     58.67 o
  -1  20   3      257.05      296.36     53.47 o
   0  20   3     2151.61     2129.22     75.60 o
   1  20   3     1050.07      867.10     60.44 o
   2  20   3      372.94      350.25     53.32 o
   3  20   3      145.10       45.67     52.00 o
   4  20   3      631.84      559.34     57.04 o
   5  20   3      857.04      956.23     61.65 o
   6  20   3      929.53      956.40     61.68 o
   7  20   3      104.86       40.47     50.72 o
   8  20   3      326.38      354.00     73.29 o
   9  20   3       60.91        8.97     68.14 o
  10  20   3     1050.67     1149.28     95.19 o
  11  20   3       15.80      -51.90     69.37 o
  12  20   3      335.01      254.67     73.68 o
  13  20   3      349.28      458.37     78.51 o
  14  20   3        0.03      -70.36     70.36 o
  15  20   3        0.24      -49.08     83.82 o
  16  20   3       93.42      145.88     93.40 o
  17  20   3        0.66      -93.14    104.33 o
  18  20   3       14.71       13.82    108.83 o
  19  20   3       77.09      119.08    158.22 o
 -20  21   3       31.62       35.00    240.22 o
 -19  21   3       90.42     -139.66    139.66 o
 -18  21   3       44.32       17.85    121.43 o
 -17  21   3       12.31       30.21    118.31 o
 -16  21   3      186.38       83.93    100.37 o
 -15  21   3      508.20      720.35    125.93 o
 -14  21   3      172.93       92.26     85.17 o
 -13  21   3       15.12      -80.30     80.30 o
 -12  21   3      420.66      531.60     84.85 o
 -11  21   3        6.74      -73.76     73.76 o
 -10  21   3      190.43      129.77     92.40 o
  -9  21   3       81.28       97.81     74.20 o
  -8  21   3      103.29       36.06     72.95 o
  -7  21   3      946.68      897.52     82.21 o
  -6  21   3      707.96      793.42     68.93 o
  -5  21   3        9.89      -51.40     51.40 o
  -4  21   3      308.76      324.99     57.27 o
  -3  21   3      490.14      450.35     63.14 o
  -2  21   3     1615.97     1521.14     71.96 o
  -1  21   3      277.15      296.60     56.25 o
   0  21   3      103.80      155.49     55.30 o
   1  21   3     1521.63     1257.00    101.84 o
   2  21   3      410.57      420.09     60.83 o
   3  21   3       12.74      -52.43     52.43 o
   4  21   3      205.26      248.92     67.21 o
   5  21   3      374.80      336.81     73.62 o
   6  21   3       61.57       75.11     54.33 o
   7  21   3      351.91      289.78     72.95 o
   8  21   3      905.70      925.27     82.91 o
   9  21   3        2.43       81.04     70.17 o
  10  21   3       53.06       72.64     69.83 o
  11  21   3       92.55       68.77     71.29 o
  12  21   3       26.60       -5.58     72.09 o
  13  21   3       54.38       79.64     76.19 o
  14  21   3      169.78       78.69     77.24 o
  15  21   3        2.35     -102.30    105.91 o
  16  21   3        0.09      -40.91    102.90 o
  17  21   3      211.21      239.48    108.10 o
  18  21   3        4.09     -109.35    109.35 o
  19  21   3       14.16      360.26    203.58 o
 -20  22   3       19.52     -124.49    148.21 o
 -19  22   3       51.48     -130.80    136.78 o
 -18  22   3      266.61      394.93    130.23 o
 -17  22   3      216.03      143.48    122.16 o
 -16  22   3      383.63      349.59    132.49 o
 -15  22   3       38.56      165.41     92.78 o
 -14  22   3       70.64      105.05     97.29 o
 -13  22   3        4.24       -8.66     82.51 o
 -12  22   3       31.27      -27.61     77.14 o
 -11  22   3      363.57      457.45     84.10 o
 -10  22   3      288.07      315.29     81.41 o
  -9  22   3       28.26      -49.94     73.14 o
  -8  22   3        5.89       42.67     72.65 o
  -7  22   3       83.60       -7.34     68.29 o
  -6  22   3      239.84      350.97     69.72 o
  -5  22   3      489.81      206.11     62.28 o
  -4  22   3      527.23      567.72     62.82 o
  -3  22   3       84.61       15.65     56.06 o
  -2  22   3     1398.65     1377.90     78.47 o
  -1  22   3      346.65      459.43     62.44 o
   0  22   3     2272.37     2136.22     81.27 o
   1  22   3     2562.60     1980.67     86.49 o
   2  22   3       61.03       59.59     55.67 o
   3  22   3       57.43        2.88     55.60 o
   4  22   3       51.42      129.49     56.05 o
   5  22   3      359.60      424.16     59.88 o
   6  22   3      563.36      527.04     87.75 o
   7  22   3       20.68      -40.09     68.53 o
   8  22   3       35.60       39.23     71.57 o
   9  22   3       30.12      -28.83     77.26 o
  10  22   3       40.76      -51.42     76.81 o
  11  22   3      445.82      386.23     80.87 o
  12  22   3      177.60       65.96    108.79 o
  13  22   3      308.97      177.45     78.09 o
  14  22   3      498.75      299.11    118.77 o
  15  22   3      687.37      966.81    162.33 o
  16  22   3        4.85      138.48    115.16 o
  17  22   3        1.80      -77.44    109.46 o
  18  22   3       60.81      185.93    114.90 o
 -19  23   3       23.41      -97.69    178.83 o
 -18  23   3        1.12      110.15    130.16 o
 -17  23   3      114.39      121.43    123.46 o
 -16  23   3      184.11       67.47    128.97 o
 -15  23   3      115.17      -21.03     99.76 o
 -14  23   3        7.12      -75.53     85.26 o
 -13  23   3       10.17      -80.64     80.64 o
 -12  23   3       17.34      -77.26     77.26 o
 -11  23   3       91.38      123.24     82.27 o
 -10  23   3        0.02      110.47     79.03 o
  -9  23   3      180.23       63.28     77.59 o
  -8  23   3     2783.27     2464.61    103.00 o
  -7  23   3      932.09      858.07     81.20 o
  -6  23   3      570.11      647.80     83.07 o
  -5  23   3        7.28      -67.41     67.41 o
  -4  23   3     2149.77     2004.75     81.35 o
  -3  23   3      256.21      254.01     60.53 o
  -2  23   3      147.81       76.26     59.01 o
  -1  23   3       35.72      -33.81     55.78 o
   0  23   3      159.42      302.95     88.91 o
   1  23   3     1250.05     1441.57    111.41 o
   2  23   3      105.55       32.38     68.18 o
   3  23   3       44.03      -31.77     57.88 o
   4  23   3       41.13      -40.44     58.97 o
   5  23   3        3.67      -26.83     57.93 o
   6  23   3      407.22      431.33     77.64 o
   7  23   3      420.11      522.52     79.76 o
   8  23   3     1232.79     1014.77     87.51 o
   9  23   3     1255.06     1069.69     97.34 o
  10  23   3      455.07      533.00     82.40 o
  11  23   3      451.69      500.95     83.90 o
  12  23   3     1277.51     1400.49     96.01 o
  13  23   3       65.45      128.00     90.39 o
  14  23   3        5.04       70.12    104.52 o
  15  23   3        0.40       31.03    112.35 o
  16  23   3       62.02      126.45    113.34 o
  17  23   3        1.37      -72.87    109.76 o
  18  23   3       70.98      306.28    152.66 o
 -19  24   3       99.50       86.80    155.20 o
 -18  24   3        0.34      -39.52    146.82 o
 -17  24   3        0.15       -0.34    124.16 o
 -16  24   3       63.97      128.77    124.96 o
 -15  24   3      155.51       95.81    107.43 o
 -14  24   3      329.46      460.57    110.96 o
 -13  24   3      498.20      407.00     90.54 o
 -12  24   3       30.86      -16.92     81.56 o
 -11  24   3        8.79      -79.29     79.29 o
 -10  24   3       67.06       57.65     73.34 o
  -9  24   3      598.83      680.43     82.84 o
  -8  24   3      549.39      444.14     77.64 o
  -7  24   3        1.52       61.57     71.83 o
  -6  24   3       40.92      -12.88     71.55 o
  -5  24   3       48.12      -14.03     71.03 o
  -4  24   3      281.56      333.98     64.31 o
  -3  24   3      538.32      338.08     65.96 o
  -2  24   3     2160.37     2216.91     87.64 o
  -1  24   3      259.42      328.19     90.60 o
   0  24   3      578.85      515.12     65.34 o
   1  24   3      244.44      283.31     65.65 o
   2  24   3      415.30      569.73     67.44 o
   3  24   3      523.02      628.66     67.91 o
   4  24   3      106.31      166.40     61.25 o
   5  24   3      914.90      870.75     86.46 o
   6  24   3     1624.95     1664.99     96.10 o
   7  24   3      166.43       68.31     74.12 o
   8  24   3        2.33      -74.63     74.63 o
   9  24   3       35.41      -36.55     72.54 o
  10  24   3      509.40      504.43     82.63 o
  11  24   3       54.59       98.00     77.20 o
  12  24   3      225.13      208.81     91.20 o
  13  24   3       80.68      110.29    131.67 o
  14  24   3      111.01      205.14    124.42 o
  15  24   3      345.21      242.87    114.70 o
  16  24   3      115.01      184.72    118.97 o
  17  24   3      197.33      193.44    181.18 o
 -18  25   3       48.74      105.46    129.63 o
 -17  25   3      332.38      444.66    135.87 o
 -16  25   3      479.31      536.99    153.32 o
 -15  25   3       12.69      -75.28    104.13 o
 -14  25   3       69.12      128.64    106.63 o
 -13  25   3       12.88       44.80     87.17 o
 -12  25   3      105.95       28.46     79.96 o
 -11  25   3      298.21      326.66     79.72 o
 -10  25   3        0.16      -71.83     71.83 o
  -9  25   3       80.97       48.91     73.81 o
  -8  25   3      995.70      970.98     86.27 o
  -7  25   3      267.46      431.02     78.44 o
  -6  25   3      292.35      148.82     74.45 o
  -5  25   3      252.23      202.35     74.79 o
  -4  25   3       17.76      122.17     71.24 o
  -3  25   3        7.54      223.51     65.76 o
  -2  25   3       35.65        9.02     62.66 o
  -1  25   3       40.64       -9.53     62.93 o
   0  25   3      303.71      225.13     65.43 o
   1  25   3      204.31      228.79     73.41 o
   2  25   3       48.13       51.38     62.61 o
   3  25   3      568.47      718.45     70.10 o
   4  25   3        4.15      -22.68     75.75 o
   5  25   3      111.07      138.75     75.79 o
   6  25   3     2002.34     1686.92    122.25 o
   7  25   3      304.59      340.87     94.16 o
   8  25   3      679.48      728.06     87.61 o
   9  25   3      114.34      -11.40     75.81 o
  10  25   3      206.63      319.38     97.35 o
  11  25   3       42.79       59.10     92.14 o
  12  25   3       56.12      -60.13     88.94 o
  13  25   3       22.43      170.63     92.59 o
  14  25   3       47.31      -69.83    109.39 o
  15  25   3       25.57       -8.89    140.75 o
  16  25   3       67.83       53.39    116.42 o
  17  25   3      125.50      156.34    156.21 o
 -18  26   3        2.92      196.21    258.82 o
 -17  26   3       11.35      108.89    112.01 o
 -16  26   3        1.22      -52.18    106.19 o
 -15  26   3        8.74       13.73     97.15 o
 -14  26   3       67.25       74.32     94.52 o
 -13  26   3       11.87      -88.99     88.99 o
 -12  26   3        0.01      -86.61     86.61 o
 -11  26   3       67.83      -79.05     79.05 o
 -10  26   3        0.26        6.30     76.35 o
  -9  26   3        3.16       -6.34     74.88 o
  -8  26   3        2.36       -4.99     75.59 o
  -7  26   3       84.25      116.18     74.40 o
  -6  26   3      442.94      369.54     78.94 o
  -5  26   3      693.13      623.92     83.04 o
  -4  26   3       52.80       32.16     72.83 o
  -3  26   3        0.03      -23.47     71.27 o
  -2  26   3      701.96      662.24     72.42 o
  -1  26   3      665.80      561.91     70.14 o
   0  26   3     1050.58     1139.39     78.10 o
   1  26   3      122.25      257.64     66.06 o
   2  26   3        4.50      -60.97     60.97 o
   3  26   3      141.43       49.89     62.59 o
   4  26   3        0.26       48.87     77.87 o
   5  26   3      187.29      163.59     93.25 o
   6  26   3       34.18       28.60     78.26 o
   7  26   3        0.08      -69.26     76.10 o
   8  26   3      519.81      558.05     86.84 o
   9  26   3       77.10       39.43     79.31 o
  10  26   3      252.58      331.74     94.70 o
  11  26   3      116.04       23.63     90.58 o
  12  26   3       76.68       71.20     91.74 o
  13  26   3       24.85      -90.82     90.82 o
  14  26   3        0.11     -108.11    108.11 o
  15  26   3      155.45       45.56    115.94 o
  16  26   3       38.26      155.10    121.22 o
 -17  27   3        4.44       51.67    112.72 o
 -16  27   3       67.29      137.25    113.75 o
 -15  27   3      135.86       13.62    101.33 o
 -14  27   3        9.71      -92.37     92.37 o
 -13  27   3       48.58       74.59     96.98 o
 -12  27   3      189.28      180.82     95.93 o
 -11  27   3        2.71      -22.56     79.30 o
 -10  27   3       19.13       41.38     78.27 o
  -9  27   3       66.05      137.37     80.63 o
  -8  27   3       28.77      -64.52     75.47 o
  -7  27   3       22.26      -40.63     74.42 o
  -6  27   3       58.62      -28.62     73.06 o
  -5  27   3       32.96      -70.00     70.00 o
  -4  27   3       16.40      -22.07     71.32 o
  -3  27   3      487.15      549.83     87.33 o
  -2  27   3      417.32      532.79     77.75 o
  -1  27   3        6.62      -37.80     63.94 o
   0  27   3      147.93      188.19     66.18 o
   1  27   3      625.36      604.90     73.20 o
   2  27   3      255.77      192.34     65.91 o
   3  27   3        3.32      -73.94     73.94 o
   4  27   3       61.03       -3.74     76.00 o
   5  27   3      571.17      572.18     87.21 o
   6  27   3      219.94      165.44     95.91 o
   7  27   3      106.54      128.78     80.16 o
   8  27   3      258.89      265.83     84.02 o
   9  27   3        0.03      -86.19     86.19 o
  10  27   3       48.31      -13.16     88.05 o
  11  27   3      344.17      515.97    100.17 o
  12  27   3       10.22      111.17     94.52 o
  13  27   3      227.30      196.36     99.89 o
  14  27   3      579.26      738.91    127.76 o
  15  27   3      122.07      119.11    121.05 o
 -16  28   3       80.70      101.99    116.84 o
 -15  28   3       99.94      114.21    114.61 o
 -14  28   3       42.31      -87.13     99.44 o
 -13  28   3       76.09      136.57     99.88 o
 -12  28   3       76.51       73.53     97.68 o
 -11  28   3      155.92       69.26    106.78 o
 -10  28   3      296.94      297.79     85.81 o
  -9  28   3        0.61      -62.74     78.30 o
  -8  28   3        6.16      -76.52     76.52 o
  -7  28   3      366.76      305.49     81.19 o
  -6  28   3        2.60        4.48     75.25 o
  -5  28   3       90.92      116.75     77.41 o
  -4  28   3        0.05       29.23     76.30 o
  -3  28   3       10.78       -8.28     73.29 o
  -2  28   3     1160.88     1051.38     87.53 o
  -1  28   3      150.28       76.42     73.94 o
   0  28   3       88.12       92.03     67.13 o
   1  28   3      378.17      306.70     69.88 o
   2  28   3      424.65      407.87     89.61 o
   3  28   3      722.61      711.19     87.47 o
   4  28   3      131.68      139.43     80.48 o
   5  28   3      770.20      810.82     92.70 o
   6  28   3        2.69       72.77     86.76 o
   7  28   3      345.84      331.11     86.69 o
   8  28   3      137.26      -92.84     92.84 o
   9  28   3        1.66      -82.02     91.60 o
  10  28   3       29.74       16.82     94.39 o
  11  28   3        0.62       -0.40     93.91 o
  12  28   3      484.03      747.34    110.72 o
  13  28   3        0.05      -95.26     95.26 o
  14  28   3       20.26       13.32    118.11 o
  15  28   3       21.07      184.98    135.70 o
 -15  29   3        0.13      109.93    113.97 o
 -14  29   3        0.05      -57.59     99.65 o
 -13  29   3      649.91      767.08    115.19 o
 -12  29   3       59.08      111.23    111.13 o
 -11  29   3        1.26      -92.37     92.78 o
 -10  29   3      157.18      164.39     94.87 o
  -9  29   3       65.50      -50.81     80.08 o
  -8  29   3       18.43       25.63     77.99 o
  -7  29   3       32.67      130.96     79.60 o
  -6  29   3        8.08      -38.95     76.80 o
  -5  29   3       30.16      127.91     77.00 o
  -4  29   3      782.44      786.10     86.97 o
  -3  29   3      367.10      348.73     79.33 o
  -2  29   3      287.75      372.23     79.36 o
  -1  29   3      509.68      668.22     83.71 o
   0  29   3        0.01      -70.88     70.88 o
   1  29   3       97.27       53.47     81.38 o
   2  29   3        3.09      -78.84     78.84 o
   3  29   3      256.52      354.03     85.66 o
   4  29   3      324.40      337.49     86.13 o
   5  29   3       28.92      -79.69     79.69 o
   6  29   3      344.06      512.13     90.01 o
   7  29   3       13.07      140.76     93.81 o
   8  29   3      121.60       22.01     90.75 o
   9  29   3      145.46      179.06     97.72 o
  10  29   3       42.55     -105.07    105.07 o
  11  29   3       40.09       12.53     96.46 o
  12  29   3       97.29       81.11    167.51 o
  13  29   3       11.15       58.81    118.41 o
  14  29   3      241.01      286.78    165.50 o
 -14  30   3       22.44       91.01    116.64 o
 -13  30   3       25.06       96.93    102.11 o
 -12  30   3       58.98       19.58     99.61 o
 -11  30   3       52.92      288.92    103.62 o
 -10  30   3       20.27      -45.89     95.76 o
  -9  30   3       43.82       14.03     91.55 o
  -8  30   3       15.40      -78.70     78.70 o
  -7  30   3      623.39      589.78     91.08 o
  -6  30   3      111.64      -20.10     79.16 o
  -5  30   3      189.72      316.54    107.62 o
  -4  30   3       31.37       -5.63     77.05 o
  -3  30   3      227.86      163.68     79.31 o
  -2  30   3        2.49       82.59     75.80 o
  -1  30   3       21.68       95.55     76.57 o
   0  30   3        7.83      -84.47     84.47 o
   1  30   3       68.37      108.49     83.33 o
   2  30   3       34.81      -79.04     79.04 o
   3  30   3       17.93       22.73     79.29 o
   4  30   3        7.46      -79.35     79.35 o
   5  30   3       74.80      -14.86     82.59 o
   6  30   3        3.28      -40.91     90.75 o
   7  30   3      369.99      611.61    104.56 o
   8  30   3       20.97       49.05     94.95 o
   9  30   3        1.59       84.74     99.17 o
  10  30   3        0.59       39.16    100.45 o
  11  30   3       85.61      103.09     98.76 o
  12  30   3      247.83      243.13    106.16 o
  13  30   3       14.38      -23.13    147.55 o
 -13  31   3       22.59       71.46    105.62 o
 -12  31   3        5.77     -138.90    138.90 o
 -11  31   3        0.22      -90.62     90.62 o
 -10  31   3       40.08      -75.37     95.08 o
  -9  31   3       15.59      -75.47    112.75 o
  -8  31   3      181.87      241.88    109.26 o
  -7  31   3       53.42      149.09     83.80 o
  -6  31   3       30.29      135.33     84.38 o
  -5  31   3      990.39     1208.56     96.92 o
  -4  31   3      403.44      378.37     86.65 o
  -3  31   3        6.58      -30.24     78.50 o
  -2  31   3       78.89      124.92     81.69 o
  -1  31   3       30.91      -50.47     78.79 o
   0  31   3       79.77      -71.34     88.80 o
   1  31   3       83.37       38.98     94.49 o
   2  31   3       11.64       93.44     86.34 o
   3  31   3       10.21       81.23     87.20 o
   4  31   3        4.14       22.48     86.82 o
   5  31   3       26.92       69.25     94.51 o
   6  31   3        5.54      -13.47     92.07 o
   7  31   3       60.27       73.09     96.67 o
   8  31   3      169.36      285.32    102.28 o
   9  31   3        7.91      -58.85     98.97 o
  10  31   3       23.85       88.39    102.19 o
  11  31   3       29.69      -26.36    103.83 o
  12  31   3      192.00      266.53    107.44 o
 -12  32   3        3.89      109.42    104.46 o
 -11  32   3      169.92      166.49    101.25 o
 -10  32   3      141.23      138.34    102.91 o
  -9  32   3      222.43      205.81    102.16 o
  -8  32   3        7.18      -73.60     95.00 o
  -7  32   3        7.42       20.05     97.26 o
  -6  32   3      114.69      186.59     84.89 o
  -5  32   3        9.13       61.54     82.46 o
  -4  32   3        6.85      -93.40     93.40 o
  -3  32   3       60.99       64.46     94.83 o
  -2  32   3       49.35      -76.22     76.22 o
  -1  32   3      178.11      314.92     99.00 o
   0  32   3       15.80        9.71    100.63 o
   1  32   3      459.28      429.57     99.05 o
   2  32   3       32.18      114.26     94.56 o
   3  32   3       17.02      187.37     99.72 o
   4  32   3      299.16      239.69     95.50 o
   5  32   3      100.78      102.32     95.95 o
   6  32   3       38.92      -92.04     92.04 o
   7  32   3       26.52       58.17    111.98 o
   8  32   3       42.09     -120.14    120.14 o
   9  32   3        4.02      -43.65     98.35 o
  10  32   3       70.92      267.83    109.36 o
  11  32   3        0.96     -100.03    100.03 o
 -11  33   3      110.38      177.32    107.96 o
 -10  33   3       10.46     -107.81    107.81 o
  -9  33   3        6.53       78.70    100.19 o
  -8  33   3       22.53      -25.32     98.85 o
  -7  33   3        8.99      -92.61     92.61 o
  -6  33   3      322.56      336.75    103.56 o
  -5  33   3        0.51       11.07     85.88 o
  -4  33   3        1.33      -43.06     82.44 o
  -3  33   3       53.39      -79.89    101.37 o
  -2  33   3      144.00      113.28     98.74 o
  -1  33   3       77.43       49.58     95.03 o
   0  33   3       63.50      173.43     96.23 o
   1  33   3        2.01      243.25     99.86 o
   2  33   3       35.66      108.84    107.41 o
   3  33   3      227.07      264.55    110.69 o
   4  33   3       71.60      -15.86    124.31 o
   5  33   3      176.44      301.95    103.31 o
   6  33   3       12.91       79.71    102.15 o
   7  33   3      334.88      582.28    109.90 o
   8  33   3        0.34      -99.16     99.16 o
   9  33   3        0.18      -31.19    108.09 o
  10  33   3        0.40      155.03    117.98 o
 -10  34   3       11.38      131.51    108.16 o
  -9  34   3      271.74      273.12    109.42 o
  -8  34   3        6.77      -10.77    100.57 o
  -7  34   3       58.66      145.82    102.88 o
  -6  34   3        9.25      -96.66     96.66 o
  -5  34   3      111.47       90.82     98.52 o
  -4  34   3       60.29      252.90     89.42 o
  -3  34   3       72.36      151.59     98.29 o
  -2  34   3       46.61      304.10    129.09 o
  -1  34   3       87.48       58.28     99.51 o
   0  34   3      483.82      316.61    103.20 o
   1  34   3      146.35       95.73    113.13 o
   2  34   3        0.03      125.64    107.41 o
   3  34   3      167.07      253.70    148.92 o
   4  34   3        7.14       17.90    133.28 o
   5  34   3       32.52      -15.84    121.70 o
   6  34   3       47.88      -76.67    105.45 o
   7  34   3      420.06      449.14    113.03 o
   8  34   3       84.38       -1.89    106.63 o
  -8  35   3        3.77       55.26    103.57 o
  -7  35   3       50.99      162.16    107.00 o
  -6  35   3      182.96      124.42    116.38 o
  -5  35   3      140.21       62.01    100.22 o
  -4  35   3        6.53      -51.52    116.34 o
  -3  35   3      431.11      483.69    111.81 o
  -2  35   3       87.25      -26.01    103.03 o
  -1  35   3        0.60      -14.96    100.87 o
   0  35   3       26.07       12.51    111.65 o
   1  35   3       42.71      250.75    113.50 o
   2  35   3      111.65      197.94    133.16 o
   3  35   3        7.62       25.43    109.69 o
   4  35   3       10.58     -134.84    162.07 o
   5  35   3       18.68      137.87    117.70 o
   6  35   3        1.25       47.51    112.53 o
   7  35   3       84.81      203.12    134.91 o
  -6  36   3      308.14      620.47    135.40 o
  -5  36   3       58.34     -117.97    117.97 o
  -4  36   3      101.65      -87.07    117.50 o
  -3  36   3       53.81     -118.13    118.13 o
  -2  36   3       29.19      109.35    104.93 o
  -1  36   3       39.00      -64.23    111.01 o
   0  36   3       43.32        1.59    111.72 o
   1  36   3       47.90      209.87    115.91 o
   2  36   3        6.91     -109.79    109.79 o
   3  36   3       91.10      156.41    115.69 o
   4  36   3        0.70       13.85    110.77 o
 -25   0   4       99.72      101.69    189.35 o
 -24   0   4      398.87      541.84    199.34 o
 -23   0   4       43.82      133.62    181.56 o
 -22   0   4       86.05      -61.94    161.06 o
 -21   0   4       69.31      -44.76    153.52 o
 -20   0   4      834.09      338.58    212.40 o
 -19   0   4      118.94      -78.68    134.86 o
 -18   0   4      196.17       55.05    218.90 o
 -17   0   4       18.64        8.11    136.42 o
 -16   0   4     1188.28     1796.98    171.45 o
 -15   0   4      903.29     1423.34    152.93 o
 -14   0   4     1210.97      782.42    103.40 o
 -13   0   4     2799.97     3344.71    150.00 o
 -12   0   4      246.44      635.02     88.59 o
 -11   0   4     4826.52     5639.83    181.47 o
 -10   0   4     1484.76     1615.01    103.44 o
  -9   0   4     3941.19     4851.29    170.18 o
  -8   0   4    17211.77    16029.04    364.56 o
  -7   0   4     3725.18     5215.63    202.48 o
  -6   0   4    24411.13    26469.12    551.56 o
  -5   0   4    48743.88    61433.04    947.95 o
  -4   0   4   103352.57   111996.95   1708.40 o
  -3   0   4    13794.65    16021.29    279.83 o
  -2   0   4    55139.35    62492.63    959.53 o
  -1   0   4     1505.69      297.24     62.43 o
   0   0   4   164543.73   166098.88   2812.47 o
   1   0   4    90423.03    99480.22   1691.33 o
   3   0   4    35461.26    35563.33    622.48 o
   4   0   4    32805.91    36849.77    752.75 o
   5   0   4    13247.59    14441.92    324.90 o
   6   0   4     8552.48     6155.23    183.50 o
   7   0   4      842.29     2267.31    113.73 o
   8   0   4     4326.03     4109.58    226.77 o
   9   0   4    11493.95    11865.37    298.14 o
  10   0   4      244.81      537.45     57.85 o
  11   0   4      890.88     1123.33     66.02 o
  12   0   4      722.77      884.22    102.79 o
  13   0   4     1692.12     1864.03    129.91 o
  14   0   4     2944.11     3418.71    263.25 o
  15   0   4     1620.46     1812.88    146.99 o
  16   0   4      986.10      748.58    153.10 o
  17   0   4       63.90      288.65    117.63 o
  18   0   4     1585.49     2056.41    163.00 o
  19   0   4      671.91      784.47    137.25 o
  20   0   4      367.82      753.68    139.51 o
  21   0   4      642.39      734.82    209.48 o
  22   0   4      113.50      413.30    184.51 o
  23   0   4      516.00      566.89    197.25 o
 -25   1   4      133.39       75.14    168.05 o
 -24   1   4      210.40      429.29    139.40 o
 -23   1   4      149.91      -19.23    121.92 o
 -22   1   4      413.81      403.46    160.22 o
 -21   1   4      145.20       82.28    116.63 o
 -20   1   4      229.78       89.84    110.28 o
 -19   1   4       78.33       32.64    104.99 o
 -18   1   4        5.79      -91.59     92.52 o
 -17   1   4      698.27      865.79     96.30 o
 -16   1   4      361.49      295.29     84.82 o
 -15   1   4      747.66      772.79     87.87 o
 -14   1   4     1147.62     1202.74     64.97 o
 -13   1   4      641.59      600.42     70.88 o
 -12   1   4     1824.57     1921.36     94.33 o
 -11   1   4     5181.17     6036.16    135.70 o
 -10   1   4     9539.22     8416.88    164.45 o
  -9   1   4     3370.59     4104.47    109.99 o
  -8   1   4    12130.07    16930.55    269.84 o
  -7   1   4    35276.38    38944.39    563.40 o
  -6   1   4    19401.73    21643.78    277.78 o
  -5   1   4    14412.41    14864.41    250.08 o
  -4   1   4     4822.73     9302.83    172.92 o
  -3   1   4    83027.27    94236.46   1017.10 o
  -2   1   4    24767.38    27101.39    319.45 o
  -1   1   4    51838.34    54330.39    707.59 o
   0   1   4     4111.99     4097.22     63.99 o
   1   1   4    89455.98   112409.36   1271.33 o
   2   1   4   150479.02   159466.22   1911.36 o
   3   1   4    36008.51    41406.21    592.85 o
   4   1   4    46137.68    51921.24    681.78 o
   5   1   4    36602.86    41537.65    552.07 o
   6   1   4     2811.19     5107.80    155.14 o
   7   1   4       11.85      228.61     42.77 o
   8   1   4    13024.96    11556.94    166.03 o
   9   1   4       37.37      311.84     73.83 o
  10   1   4      184.15      372.98     37.32 o
  11   1   4     2131.35     1866.85     63.53 o
  12   1   4      231.63      332.10     45.88 o
  13   1   4      109.74       77.25     66.96 o
  14   1   4        4.02      -68.79     68.79 o
  15   1   4     2913.71     3592.48    128.89 o
  16   1   4        5.85      -74.82     74.82 o
  17   1   4      126.55      -63.26    118.95 o
  18   1   4      493.72      459.30     90.56 o
  19   1   4      129.07      -85.39     85.39 o
  20   1   4      115.54      136.38     93.23 o
  21   1   4       66.31        7.06    120.38 o
  22   1   4      918.37      957.64    142.85 o
  23   1   4        4.98        2.36    127.13 o
 -25   2   4       21.19      -90.31    135.15 o
 -24   2   4        5.31      -70.42    160.36 o
 -23   2   4        2.90       19.45    122.33 o
 -22   2   4      576.13      627.18    132.70 o
 -21   2   4      139.76      193.52    114.08 o
 -20   2   4      334.97      386.54    114.88 o
 -19   2   4      235.08      217.82    134.36 o
 -18   2   4      658.17      731.00     98.05 o
 -17   2   4     1123.97     1173.64    103.60 o
 -16   2   4      463.47      476.12     62.77 o
 -15   2   4      985.99      909.39     65.37 o
 -14   2   4        0.51      -40.18     46.91 o
 -13   2   4      623.14      546.25     52.80 o
 -12   2   4     1147.53     1204.73     66.12 o
 -11   2   4      984.06      987.77     56.97 o
 -10   2   4    15764.28    15631.76    229.97 o
  -9   2   4     9072.16    10841.36    169.42 o
  -8   2   4       68.40      278.92     37.97 o
  -7   2   4    14149.28    13527.43    197.45 o
  -6   2   4    28064.98    33367.89    445.51 o
  -5   2   4    15690.78    17970.91    217.79 o
  -4   2   4   143945.69   164675.08   1867.82 o
  -3   2   4    16079.90    20756.88    248.27 o
  -2   2   4     9231.43    11967.90    159.81 o
  -1   2   4    45891.30    44025.50    576.77 o
   0   2   4    21887.33    20181.72    240.93 o
   1   2   4     6587.59    10669.61    153.96 o
   2   2   4   114499.52   114818.42   1379.81 o
   3   2   4     1998.46     3382.75     89.74 o
   4   2   4    12127.48    13401.56    193.51 o
   5   2   4      615.96      841.00    160.72 o
   6   2   4     3483.36     3317.19     81.95 o
   7   2   4     5735.50     6239.91    116.99 o
   8   2   4     2841.69     3942.32     81.50 o
   9   2   4       23.69        0.00     34.88 o
  10   2   4     1507.55     1609.69     68.16 o
  11   2   4     1723.77     1948.41     71.16 o
  12   2   4     1586.84     1712.81     67.26 o
  13   2   4      140.21       84.21     54.70 o
  14   2   4      325.31      357.28     75.03 o
  15   2   4      253.98      287.73    116.11 o
  16   2   4       39.58      -75.05     75.05 o
  17   2   4       55.99       90.50     79.90 o
  18   2   4      341.22      471.18    115.02 o
  19   2   4      142.88      -42.49     85.33 o
  20   2   4      615.81      526.21     97.28 o
  21   2   4       42.99      -72.96    114.70 o
  22   2   4        1.66     -105.35    122.33 o
  23   2   4        9.83      191.51    132.94 o
 -25   3   4       26.34      -75.57    143.96 o
 -24   3   4      177.73      239.35    135.43 o
 -23   3   4        0.47     -117.58    117.58 o
 -22   3   4       23.94     -112.20    112.20 o
 -21   3   4      264.22      140.33    113.99 o
 -20   3   4       15.26       65.75    123.30 o
 -19   3   4      187.78      322.53     94.51 o
 -18   3   4       45.06      -44.17     93.40 o
 -17   3   4       15.21       -5.72     90.80 o
 -16   3   4      547.29      559.21     86.66 o
 -15   3   4      901.65     1326.66     75.04 o
 -14   3   4        2.32        1.06     50.67 o
 -13   3   4     2591.81     3156.25     93.28 o
 -12   3   4      216.97      258.71     47.50 o
 -11   3   4        1.68       50.50     36.95 o
 -10   3   4      175.35      330.99     47.96 o
  -9   3   4    21135.28    22254.68    313.00 o
  -8   3   4    47200.75    51401.54    680.25 o
  -7   3   4     7851.74     8475.45    136.72 o
  -6   3   4      136.93      986.68    124.81 o
  -5   3   4     2462.65     3840.13    114.18 o
  -4   3   4     9969.84     9081.81    119.45 o
  -3   3   4      216.34      149.75     28.52 o
  -2   3   4      180.82      611.94     54.83 o
  -1   3   4    34030.70    39862.38    489.38 o
   0   3   4    19242.39    23218.17    291.93 o
   1   3   4       94.15       63.92     26.03 o
   2   3   4     7646.13     9551.61    123.08 o
   3   3   4    31867.40    28375.05    332.77 o
   4   3   4    17364.73    20438.88    263.17 o
   5   3   4    11094.95     8240.03    133.97 o
   6   3   4    70597.16    70504.70    922.93 o
   7   3   4    11802.53    14471.34    217.76 o
   8   3   4      743.35      763.39     51.78 o
   9   3   4     1248.08     1231.54     57.21 o
  10   3   4      255.81      206.33     45.70 o
  11   3   4      746.51      975.83     59.09 o
  12   3   4      289.45      356.74     55.48 o
  13   3   4     1500.10     1902.80     77.99 o
  14   3   4      322.14      168.66     67.23 o
  15   3   4      454.26      215.35     70.66 o
  16   3   4       35.39      -73.02     73.02 o
  17   3   4     1145.51     1065.20     94.86 o
  18   3   4      894.04     1018.33    112.26 o
  19   3   4      191.61      249.56     88.65 o
  20   3   4       41.33      100.15    100.69 o
  21   3   4      176.59      370.22    123.58 o
  22   3   4        0.87       13.66    123.35 o
  23   3   4       43.14      131.45    156.34 o
 -24   4   4       64.59      -80.32    127.25 o
 -23   4   4      230.58      164.10    127.76 o
 -22   4   4       20.67      -97.97    116.40 o
 -21   4   4       56.30      148.50    100.84 o
 -20   4   4       99.59       37.75     96.04 o
 -19   4   4       17.84      -87.17     87.17 o
 -18   4   4       32.48      -56.61     87.88 o
 -17   4   4        0.27      -53.89     84.15 o
 -16   4   4      129.38      321.02     65.55 o
 -15   4   4       15.47      -57.34     57.34 o
 -14   4   4      825.91      857.90     64.73 o
 -13   4   4      253.42      385.71     55.06 o
 -12   4   4     2072.93     2183.35     78.17 o
 -11   4   4      579.60      662.18     53.80 o
 -10   4   4     3790.40     3666.94     96.61 o
  -9   4   4     2053.53     1973.16     72.83 o
  -8   4   4    16001.63    14426.14    234.21 o
  -7   4   4      815.55     1449.45     50.10 o
  -6   4   4    17795.96    16792.22    220.52 o
  -5   4   4    68599.13    63895.01    779.43 o
  -4   4   4     5891.58    10182.88    211.08 o
  -3   4   4    38517.96    47733.55    625.91 o
  -2   4   4    68382.48    64422.97    837.72 o
  -1   4   4    52426.04    62970.71    816.64 o
   0   4   4    53434.24    53687.70    654.04 o
   1   4   4    24853.32    33007.43    384.01 o
   2   4   4    34178.85    29453.39    344.86 o
   3   4   4    11026.13    18085.83    337.33 o
   4   4   4    20597.41    23271.18    277.92 o
   5   4   4      272.70      323.66     30.39 o
   6   4   4    17491.89    16392.18    225.00 o
   7   4   4      660.60     1014.79     82.96 o
   8   4   4       68.30      145.17     45.97 o
   9   4   4      302.75      351.53     48.11 o
  10   4   4       29.90      126.25     45.28 o
  11   4   4      147.65      154.21     49.66 o
  12   4   4       28.61       97.67     52.31 o
  13   4   4     1262.69      958.70     66.82 o
  14   4   4     1012.18      785.02     85.37 o
  15   4   4      335.98      360.31     84.59 o
  16   4   4      944.19     1079.62    102.99 o
  17   4   4       33.93      -21.21     80.81 o
  18   4   4       67.70      137.02     85.04 o
  19   4   4        0.28       30.60     87.20 o
  20   4   4      301.84      166.56    104.05 o
  21   4   4      539.74      506.34    177.47 o
  22   4   4       41.74      252.19    152.98 o
 -24   5   4       63.12       11.47    127.54 o
 -23   5   4      336.95      195.70    127.26 o
 -22   5   4      757.82      867.07    116.91 o
 -21   5   4       51.03       72.74     98.64 o
 -20   5   4       31.56      -89.13     89.13 o
 -19   5   4       42.61      -26.09     90.69 o
 -18   5   4       61.05       27.28     89.22 o
 -17   5   4      307.43       93.49     86.32 o
 -16   5   4      915.25      822.80     75.66 o
 -15   5   4     1554.35     1416.17     79.13 o
 -14   5   4        0.20       53.10     80.91 o
 -13   5   4     1482.29     1508.66     72.44 o
 -12   5   4      734.70      541.34     56.30 o
 -11   5   4    10925.98    11844.53    206.56 o
 -10   5   4     2116.39     2412.24     79.75 o
  -9   5   4     4417.27     5561.92    105.11 o
  -8   5   4    11421.82    11637.24    165.17 o
  -7   5   4    28557.28    31566.29    399.31 o
  -6   5   4    66547.72    65916.76    805.36 o
  -4   5   4   108915.48   119436.49   1540.96 o
  -3   5   4    12289.67    15766.88    240.46 o
  -2   5   4    49673.22    52963.68    748.77 o
  -1   5   4     2207.72     2193.64     57.85 o
   0   5   4    24486.28    26178.41    365.81 o
   1   5   4    93594.03   105179.07   1267.78 o
   3   5   4    66809.51    76661.31    828.99 o
   4   5   4     5954.83     7539.76    362.54 o
   5   5   4    15040.74    16654.48    233.71 o
   6   5   4     5366.03     6604.58    109.38 o
   7   5   4    14240.04    17126.30    216.33 o
   8   5   4     9861.12     8902.96    126.25 o
   9   5   4     4158.06     4660.40     90.19 o
  10   5   4      267.43      319.14     38.10 o
  11   5   4      259.98      187.91     50.16 o
  12   5   4     2828.35     2567.23     72.60 o
  13   5   4      529.84      554.04     83.92 o
  14   5   4       51.33       89.63     61.10 o
  15   5   4        7.17      -60.44     62.82 o
  16   5   4        0.66       -7.51     77.09 o
  17   5   4      521.78      553.48     88.49 o
  18   5   4      143.18      174.68     86.13 o
  19   5   4      467.64      369.82     94.20 o
  20   5   4      176.65      167.14    105.85 o
  21   5   4        8.78      210.54    145.60 o
  22   5   4      155.37      221.82    153.65 o
 -24   6   4      204.69       87.76    130.30 o
 -23   6   4      453.88      446.84    115.00 o
 -22   6   4        0.05       62.58    102.54 o
 -21   6   4       80.87      -22.86     97.58 o
 -20   6   4       21.62      -95.65     95.65 o
 -19   6   4       50.82      160.74     92.69 o
 -18   6   4        3.28      -83.37     83.37 o
 -17   6   4        7.67      -23.50     83.42 o
 -16   6   4      109.09      -51.96     64.56 o
 -15   6   4      374.24      248.11     65.22 o
 -14   6   4     5530.63     4509.19    103.78 o
 -13   6   4     1563.27     1384.27     66.37 o
 -12   6   4      152.77      168.93     44.51 o
 -11   6   4     1260.83     1065.96     43.95 o
 -10   6   4    16109.06    14847.58    206.79 o
  -9   6   4      397.93      418.37     44.93 o
  -8   6   4     1209.16     1403.93     50.23 o
  -7   6   4    11131.93    10687.85    155.20 o
  -6   6   4    23291.25    27190.50    371.78 o
  -5   6   4    70922.88    76066.76    990.56 o
  -4   6   4     9697.26    11989.51    176.04 o
  -3   6   4    28724.02    27674.43    404.82 o
  -2   6   4     9365.41     9664.55    145.64 o
  -1   6   4     3614.76     2477.42     56.22 o
   0   6   4     1472.46     1823.35     98.11 o
   1   6   4      560.20     1191.62    139.74 o
   2   6   4    23796.41    25545.21    378.02 o
   3   6   4     5878.81    11113.73    320.96 o
   4   6   4    61306.61    57877.44    667.63 o
   5   6   4        0.27      469.74     49.77 o
   6   6   4     1742.01     2392.64     60.71 o
   7   6   4      211.14      445.86     40.18 o
   8   6   4     4848.48     5019.74     86.45 o
   9   6   4     2396.64     2215.36     55.95 o
  10   6   4       21.16       79.70     31.87 o
  11   6   4      168.81      181.85     41.37 o
  12   6   4     1542.69     1498.66     73.30 o
  13   6   4       14.91      -48.41     57.42 o
  14   6   4      288.84      149.24     63.46 o
  15   6   4        2.21      -60.87     72.52 o
  16   6   4       49.67      -75.08     76.86 o
  17   6   4      390.59      279.78    101.33 o
  18   6   4        2.58      -82.37     82.37 o
  19   6   4      207.45      158.63     86.73 o
  20   6   4       28.99      121.11     92.80 o
  21   6   4      201.34       55.07    149.36 o
  22   6   4      152.55      -30.87    144.96 o
 -24   7   4       15.42      151.84    130.28 o
 -23   7   4        0.26     -105.32    107.65 o
 -22   7   4       21.70     -100.96    100.96 o
 -21   7   4       69.73      -98.59     98.59 o
 -20   7   4        1.99      -90.20     90.20 o
 -19   7   4       31.57       43.88     91.66 o
 -18   7   4      621.66      849.01    119.51 o
 -17   7   4      386.09      442.01     81.27 o
 -16   7   4     1270.99     1457.23    102.76 o
 -15   7   4       90.23      152.57     51.79 o
 -14   7   4       70.77       62.46     49.65 o
 -13   7   4       60.84        7.56     57.89 o
 -12   7   4     1057.09      875.86     53.32 o
 -11   7   4      485.68      380.10     50.02 o
 -10   7   4      105.09      164.76     42.96 o
  -9   7   4      159.58      222.83     43.79 o
  -8   7   4     4266.10     4876.44    101.88 o
  -7   7   4     1223.84     1914.96     63.40 o
  -6   7   4     2330.05     2126.55     62.33 o
  -5   7   4     8450.35     9030.02    158.39 o
  -4   7   4     1018.34     1043.24     82.65 o
  -3   7   4      308.77      428.69     45.90 o
  -2   7   4     4745.00     4293.82     81.12 o
  -1   7   4    15866.31    14869.56    211.81 o
   0   7   4    11956.13     8453.10    121.18 o
   1   7   4    15503.25     9933.95    138.05 o
   2   7   4    24536.43    22219.59    334.49 o
   3   7   4      247.62      734.81     48.12 o
   4   7   4       61.28       95.67     42.69 o
   5   7   4      764.52     1200.51     42.13 o
   6   7   4     4750.59     4644.87     81.91 o
   7   7   4     1304.44     2366.61     64.17 o
   8   7   4      115.03      166.09     54.63 o
   9   7   4     3367.30     3614.80     80.58 o
  10   7   4      611.14      666.95     69.64 o
  11   7   4        0.71      -39.97     40.10 o
  12   7   4      167.55       21.81     83.00 o
  13   7   4      140.53      140.58     62.23 o
  14   7   4     1592.97     1643.86     84.73 o
  15   7   4     1234.22     1093.96     80.00 o
  16   7   4        5.35       -9.75     67.38 o
  17   7   4      119.81       37.52    101.90 o
  18   7   4        0.22      -48.89     83.63 o
  19   7   4        0.39      -84.81     84.81 o
  20   7   4       10.18       19.57    117.81 o
  21   7   4      146.66      272.61    148.73 o
  22   7   4        4.52       24.73    154.35 o
 -24   8   4      188.09      356.32    134.98 o
 -23   8   4        6.27      -71.57    124.39 o
 -22   8   4       22.28      -99.69     99.69 o
 -21   8   4       17.05      -96.71     96.71 o
 -20   8   4       82.13      -79.76     93.58 o
 -19   8   4       40.38       56.35     89.59 o
 -18   8   4        3.05      -48.06     86.54 o
 -17   8   4       50.69      144.23     71.70 o
 -16   8   4     1283.60     1387.85     98.42 o
 -15   8   4      121.36       75.24     95.11 o
 -14   8   4     1817.34     1903.17     74.32 o
 -13   8   4     2168.10     1932.28     78.91 o
 -12   8   4      296.53      189.89     48.71 o
 -11   8   4     1085.67      728.00     51.34 o
 -10   8   4     3415.69     2683.91     76.92 o
  -9   8   4      348.76      258.87     44.38 o
  -8   8   4      430.10      441.21     45.60 o
  -7   8   4    20796.59    22159.29    313.06 o
  -6   8   4     4500.26     4991.08    115.30 o
  -5   8   4    17103.47    16935.22    266.65 o
  -4   8   4     1175.98     1491.05     95.62 o
  -3   8   4     1744.53     1732.66     60.78 o
  -2   8   4     1691.62     1447.83     46.56 o
  -1   8   4     1246.15     1242.05     45.47 o
   0   8   4     4962.08     5096.85     84.12 o
   1   8   4     3067.79     2531.29     54.52 o
   2   8   4     8148.05     6362.83    125.14 o
   3   8   4     1866.31     2184.99     71.64 o
   4   8   4    13471.72    14190.26    214.71 o
   5   8   4     2571.08     3401.76    133.25 o
   6   8   4     3647.77     2872.30     62.08 o
   7   8   4      279.86      269.93     34.54 o
   8   8   4      443.21      627.90     56.47 o
   9   8   4     1396.39     1409.42     58.31 o
  10   8   4      358.23      176.64     58.11 o
  11   8   4     1556.52     1863.11     66.05 o
  12   8   4      200.69      245.82     72.10 o
  13   8   4      648.69      509.76     54.32 o
  14   8   4     3608.64     3946.54    114.39 o
  15   8   4     3233.32     3616.99    113.85 o
  16   8   4      373.27      256.39     71.46 o
  17   8   4      228.94      227.54     86.14 o
  18   8   4       45.32      167.37     86.81 o
  19   8   4        1.85      -96.31     96.31 o
  20   8   4        3.02       15.23    101.80 o
  21   8   4       58.42       47.07    145.52 o
  22   8   4       20.47     -130.25    149.14 o
 -24   9   4      441.30      359.52    135.80 o
 -23   9   4       31.50       34.62    125.23 o
 -22   9   4       44.24      137.39    122.97 o
 -21   9   4       50.28      -96.08     96.08 o
 -20   9   4       74.72       13.18     96.66 o
 -19   9   4      186.81      227.29     94.49 o
 -18   9   4     2048.46     1893.55    116.90 o
 -17   9   4     5771.11     5230.35    149.45 o
 -16   9   4       97.17       28.79     72.73 o
 -15   9   4     1984.24     2326.56     99.65 o
 -14   9   4      300.96      253.58     56.75 o
 -13   9   4     3179.27     3891.11    120.40 o
 -12   9   4     4205.10     4820.75    124.65 o
 -11   9   4      371.34      276.27     47.51 o
 -10   9   4      820.38     1077.04     55.62 o
  -9   9   4     4589.83     4880.84    109.61 o
  -8   9   4      948.36      642.39     47.11 o
  -7   9   4     7053.25     6604.34    138.14 o
  -6   9   4    25386.11    23929.54    365.42 o
  -5   9   4      156.99     1116.52    130.95 o
  -4   9   4    16404.93    13784.61    226.26 o
  -3   9   4     3723.81     2665.35     79.21 o
  -2   9   4      332.42      287.19     35.75 o
  -1   9   4      308.70      273.35     37.20 o
   0   9   4     1463.09     1376.16     44.95 o
   1   9   4     1683.55     1439.57     44.69 o
   2   9   4     1228.74     1505.80     90.70 o
   3   9   4    21888.27    23506.65    331.62 o
   4   9   4       40.39      664.96    107.73 o
   5   9   4     6471.20     6650.20    126.18 o
   6   9   4     2639.38     2535.91     75.58 o
   7   9   4     1024.13     1143.21     43.75 o
   8   9   4     1906.90     1364.36     52.85 o
   9   9   4       15.34       18.70     38.64 o
  10   9   4      148.56      243.53     57.14 o
  11   9   4     1836.37     2116.63     70.03 o
  12   9   4     1798.14     1655.68     87.57 o
  13   9   4     7109.29     6428.67    127.09 o
  14   9   4       27.67      134.44     67.12 o
  15   9   4     1151.85      998.11     91.85 o
  16   9   4     1457.79     1198.92     90.06 o
  17   9   4      146.85      174.58     84.76 o
  18   9   4      701.06      680.39    143.60 o
  19   9   4      112.94       91.85     99.51 o
  20   9   4      189.81      -18.69    119.30 o
  21   9   4      170.58      478.74    134.14 o
  22   9   4      357.77      613.00    227.15 o
 -24  10   4        0.03        7.27    147.01 o
 -23  10   4      101.88      -99.29    124.10 o
 -22  10   4      241.22      209.64    129.27 o
 -21  10   4        3.10       42.38    120.09 o
 -20  10   4       12.27      -25.60     96.99 o
 -19  10   4      651.75      868.52    106.59 o
 -18  10   4     1540.65     1554.64    136.36 o
 -17  10   4     1138.78     1062.28     89.27 o
 -16  10   4     6140.57     6309.99    160.40 o
 -15  10   4     2231.60     2035.98     83.79 o
 -14  10   4     8582.73     6124.55    134.45 o
 -13  10   4        4.05       48.30     52.85 o
 -12  10   4     5554.97     5312.88    117.48 o
 -11  10   4      703.08      844.44     57.08 o
 -10  10   4       16.88       42.32     62.96 o
  -9  10   4    17175.30    16887.43    266.68 o
  -8  10   4      167.39      182.36     44.11 o
  -7  10   4        2.02      -53.18     53.18 o
  -6  10   4     8185.81     8705.91    186.75 o
  -5  10   4    30959.05    32294.80    480.12 o
  -4  10   4     1978.55     2213.24     77.58 o
  -3  10   4    20646.25    19946.11    310.04 o
  -2  10   4     7945.21     8922.52    145.92 o
  -1  10   4     7119.91    10082.37    159.75 o
   0  10   4    19609.64    21334.96    278.60 o
   1  10   4       11.96      704.58    169.23 o
   2  10   4    17338.95    17326.14    255.16 o
   3  10   4       76.45      774.79    122.12 o
   4  10   4    13829.12    13775.22    213.07 o
   5  10   4       52.19       88.21     48.17 o
   6  10   4      219.27      257.53     48.19 o
   7  10   4     8965.00     8693.63    126.73 o
   8  10   4       31.80       21.47     42.75 o
   9  10   4     5204.60     4251.03    126.72 o
  10  10   4      532.39      809.70     55.69 o
  11  10   4     1234.53     1299.46     65.62 o
  12  10   4     3579.30     3388.73     91.16 o
  13  10   4     2263.63     2370.93     81.27 o
  14  10   4     2938.58     3002.76    105.00 o
  15  10   4      132.41       80.29     69.84 o
  16  10   4        3.63      -21.44     79.73 o
  17  10   4     2976.76     3330.82    146.48 o
  18  10   4       96.46       -0.57     96.19 o
  19  10   4      331.30      429.73    114.07 o
  20  10   4      323.33      295.66    125.59 o
  21  10   4      464.07      431.54    130.80 o
  22  10   4      264.93      465.53    164.39 o
 -24  11   4      487.34      355.36    304.18 o
 -23  11   4      315.07      288.66    136.17 o
 -22  11   4      572.86      523.37    136.14 o
 -21  11   4        1.73       35.51    141.66 o
 -20  11   4      236.48      380.49    118.67 o
 -19  11   4     2280.20     2384.16    131.58 o
 -18  11   4      646.36      788.43    144.69 o
 -17  11   4      727.93      664.56     86.67 o
 -16  11   4     1215.17     1368.54     91.71 o
 -15  11   4     4071.59     4468.25    124.55 o
 -14  11   4     3102.03     2990.04     97.24 o
 -13  11   4      257.90      204.43     55.76 o
 -12  11   4       30.95      -44.10     49.36 o
 -11  11   4     1167.82     1381.49     72.22 o
 -10  11   4       28.34      161.54     44.87 o
  -9  11   4      176.16       80.21     40.25 o
  -8  11   4     1921.67     1975.31     78.28 o
  -7  11   4       12.00       38.84     54.04 o
  -6  11   4     7014.63     6694.21    140.70 o
  -5  11   4       87.71      872.29    104.93 o
  -4  11   4     6115.92     6211.72    134.58 o
  -3  11   4    18512.27    18102.37    287.81 o
  -2  11   4     1045.38      950.72     56.72 o
  -1  11   4    13189.65    12775.09    196.09 o
   0  11   4     3354.22     4407.15     96.62 o
   1  11   4    20132.14    20764.14    273.36 o
   2  11   4      251.81      355.44     53.69 o
   3  11   4    18491.21    18071.87    267.19 o
   4  11   4      705.76      767.86     58.56 o
   5  11   4     2362.48     3284.37     89.40 o
   6  11   4     2287.04     2095.02     72.10 o
   7  11   4      979.05     1159.23     60.48 o
   8  11   4      281.95      267.47     33.91 o
   9  11   4        0.02       35.47     40.93 o
  10  11   4      466.76      432.65     53.40 o
  11  11   4     1239.31     1170.34     61.75 o
  12  11   4      329.35      527.78     58.67 o
  13  11   4     5338.98     5391.14    118.50 o
  14  11   4      866.10     1072.17     80.35 o
  15  11   4      593.93      449.29     75.06 o
  16  11   4      360.30      311.67     84.62 o
  17  11   4     3184.09     3069.36    179.81 o
  18  11   4      132.63       62.47     99.87 o
  19  11   4      326.95      438.45    108.16 o
  20  11   4     1027.32     1539.30    171.92 o
  21  11   4      108.18      151.12    124.89 o
  22  11   4     1083.75     1363.25    253.92 o
 -23  12   4      191.48      254.93    135.50 o
 -22  12   4      118.27      152.80    137.47 o
 -21  12   4       11.72       -9.08    121.23 o
 -20  12   4        5.30     -113.31    113.31 o
 -19  12   4       73.31      130.59    118.55 o
 -18  12   4     1734.38     1398.84    135.62 o
 -17  12   4      319.25      301.91     78.46 o
 -16  12   4      114.06      110.83     73.70 o
 -15  12   4     2384.85     2451.21     93.77 o
 -14  12   4      270.07      216.85     61.57 o
 -13  12   4     1338.90     1667.58     76.28 o
 -12  12   4      333.77      430.26     56.86 o
 -11  12   4      426.64      486.50     53.57 o
 -10  12   4      787.78     1011.71     55.26 o
  -9  12   4      303.07      248.67     46.73 o
  -8  12   4      497.26      429.12     59.39 o
  -7  12   4     4429.76     4922.88    120.56 o
  -6  12   4     1122.58     1050.17     81.35 o
  -5  12   4     3211.44     3839.45    107.17 o
  -4  12   4    12613.65    13319.61    225.63 o
  -3  12   4      299.22      193.35     56.02 o
  -2  12   4     4457.14     5985.07    116.78 o
  -1  12   4    22259.48    25985.65    363.69 o
   0  12   4     2255.14     2606.71     76.06 o
   1  12   4     2560.28     2453.69     64.20 o
   2  12   4      708.39     1670.36     59.71 o
   3  12   4     5911.52     6275.44    131.98 o
   4  12   4      210.65      341.50     52.46 o
   5  12   4     3284.15     3430.00     92.25 o
   6  12   4      254.95      287.44     49.83 o
   7  12   4     2195.70     1992.83     72.70 o
   8  12   4      132.74      152.32     59.23 o
   9  12   4       88.11      207.04     55.06 o
  10  12   4       96.97      148.87     55.26 o
  11  12   4      354.62      392.79     76.28 o
  12  12   4      397.91      377.52     56.22 o
  13  12   4     2479.41     2055.31     79.22 o
  14  12   4      407.51      198.61     71.34 o
  15  12   4      571.51      611.62     88.50 o
  16  12   4      304.61      284.39     86.86 o
  17  12   4       42.43      -71.17     96.67 o
  18  12   4      113.51      241.76    143.42 o
  19  12   4       57.49       41.49    102.05 o
  20  12   4     1032.64     1033.72    139.57 o
  21  12   4      186.23      138.45    130.38 o
 -23  13   4      161.19      234.64    139.71 o
 -22  13   4      118.17      108.64    127.76 o
 -21  13   4      123.21        5.55    120.36 o
 -20  13   4       62.64      128.79    118.10 o
 -19  13   4     1331.63     1180.94    137.50 o
 -18  13   4      614.35      534.48    123.43 o
 -17  13   4      257.37      236.64     92.54 o
 -16  13   4      254.40      250.06     81.88 o
 -15  13   4       70.20      -13.97     62.28 o
 -14  13   4      673.79      781.46     70.31 o
 -13  13   4     6064.81     5784.05    132.41 o
 -12  13   4     6676.72     5889.55    129.33 o
 -11  13   4      248.10      401.16     55.06 o
 -10  13   4      954.95     1032.18     56.47 o
  -9  13   4       43.40       95.80     56.09 o
  -8  13   4      253.71      191.41     73.89 o
  -7  13   4     1659.00     1975.14     81.20 o
  -6  13   4     1987.22     1643.59     74.92 o
  -5  13   4      666.66      672.27     65.77 o
  -4  13   4     2275.84     2676.12     88.13 o
  -3  13   4       50.56      123.45     42.46 o
  -2  13   4    14075.70    13827.97    212.38 o
  -1  13   4     4158.92     4346.92     98.24 o
   0  13   4       13.95      576.08     50.78 o
   1  13   4     5092.96     4200.00    105.96 o
   2  13   4     3391.50     4342.46    117.56 o
   3  13   4      671.27      538.13     56.32 o
   4  13   4      212.50      444.97     55.38 o
   5  13   4        4.82       12.92     48.24 o
   6  13   4      634.22      525.20     53.69 o
   7  13   4     1240.21     1012.67     61.78 o
   8  13   4     5913.31     5613.79    123.94 o
   9  13   4      139.75      253.01     42.43 o
  10  13   4     3964.58     4316.51    100.79 o
  11  13   4      170.91      239.46     54.41 o
  12  13   4        5.22      -15.28     55.01 o
  13  13   4     1408.67     1283.02     72.54 o
  14  13   4       58.80       10.95     77.84 o
  15  13   4      423.44      772.25    116.05 o
  16  13   4     1084.57     1245.40    122.99 o
  17  13   4      145.68      210.19    101.79 o
  18  13   4      174.57      256.03    106.52 o
  19  13   4      777.38      646.76    115.72 o
  20  13   4       26.63      -45.55    119.51 o
  21  13   4       12.36     -117.67    117.67 o
 -23  14   4       34.22      -79.04    134.34 o
 -22  14   4        0.03      169.05    133.10 o
 -21  14   4       96.38      147.98    119.39 o
 -20  14   4       10.15     -137.49    137.49 o
 -19  14   4      263.83      229.20    120.08 o
 -18  14   4      593.40      558.98    103.05 o
 -17  14   4      570.27      816.74    121.50 o
 -16  14   4      942.42      837.31    105.18 o
 -15  14   4       71.00      -14.04     75.52 o
 -14  14   4      718.14      910.94     72.75 o
 -13  14   4     2292.76     2176.51     94.67 o
 -12  14   4     4374.36     4228.80    126.67 o
 -11  14   4       15.37       82.04     56.26 o
 -10  14   4     7526.99     7399.60    140.78 o
  -9  14   4     8621.78     8433.95    173.90 o
  -8  14   4     1433.30     1697.44     79.19 o
  -7  14   4     9102.86     8276.08    167.39 o
  -6  14   4      152.20      295.41     57.79 o
  -5  14   4     2656.79     2689.91     88.70 o
  -4  14   4     3082.51     3265.24    101.38 o
  -3  14   4     5213.45     5833.93    115.21 o
  -2  14   4     2899.46     2571.18    102.74 o
  -1  14   4     6377.03     6658.27    127.98 o
   0  14   4      767.04      578.77     56.21 o
   1  14   4    12124.72    11090.59    168.80 o
   2  14   4    16149.41    15466.45    234.62 o
   3  14   4     2267.28     1948.98     73.11 o
   4  14   4     9520.27     8625.12    157.13 o
   5  14   4     5287.34     5375.65    121.99 o
   6  14   4      250.76      154.77     51.91 o
   7  14   4      532.39      913.08     63.80 o
   8  14   4      108.65      398.40     78.23 o
   9  14   4     3724.85     3581.42    103.73 o
  10  14   4       31.86      102.29     47.57 o
  11  14   4      601.70      494.08     56.52 o
  12  14   4      110.40      197.56     55.84 o
  13  14   4     1002.29     1066.17     76.97 o
  14  14   4     2066.24     2041.18    107.49 o
  15  14   4       79.49        8.58     84.05 o
  16  14   4        3.44       95.46     84.03 o
  17  14   4      870.45      981.04    100.74 o
  18  14   4      146.55      185.21    105.18 o
  19  14   4      237.14      290.27    115.62 o
  20  14   4        4.54        4.90    123.42 o
  21  14   4       69.66       91.13    131.31 o
 -22  15   4        0.27     -126.49    126.49 o
 -21  15   4      107.06      145.69    130.13 o
 -20  15   4       32.85        3.33    118.00 o
 -19  15   4       47.20     -130.59    191.64 o
 -18  15   4       54.37      138.58     98.10 o
 -17  15   4      971.64      641.89    102.17 o
 -16  15   4       50.44      -75.94     88.51 o
 -15  15   4       33.99       11.43     82.11 o
 -14  15   4      405.45      300.99     79.83 o
 -13  15   4     1807.14     1848.18     98.73 o
 -12  15   4      605.23      621.69     66.69 o
 -11  15   4     3065.66     2700.14     85.29 o
 -10  15   4     7327.98     6000.90    149.40 o
  -9  15   4      289.58      244.06     63.39 o
  -8  15   4      106.53       26.03     59.04 o
  -7  15   4      994.54     1379.19     75.66 o
  -6  15   4     1347.43     1212.59     90.04 o
  -5  15   4        2.02       50.49     53.76 o
  -4  15   4    17289.43    16102.94    269.59 o
  -3  15   4     9317.09     8841.00    154.22 o
  -2  15   4       25.44      -35.11     44.90 o
  -1  15   4    26407.99    23584.77    338.02 o
   0  15   4       11.72       91.23     45.80 o
   1  15   4    18310.97    18388.81    255.75 o
   2  15   4     5484.88     5831.57    109.52 o
   3  15   4     1662.20     1287.36     45.65 o
   4  15   4     1140.26     1516.25     70.18 o
   5  15   4     4294.57     4028.31    103.85 o
   6  15   4      445.73      389.27     56.13 o
   7  15   4     1595.99     1618.93     74.99 o
   8  15   4     3460.06     3420.92    100.90 o
   9  15   4      486.84      390.56     75.63 o
  10  15   4     3889.37     3183.79    102.12 o
  11  15   4     2540.39     2430.22     95.04 o
  12  15   4     1113.48     1145.45    100.78 o
  13  15   4      966.49      999.28     77.54 o
  14  15   4      189.22      356.94     84.50 o
  15  15   4      867.20      990.41     96.21 o
  16  15   4      207.61      252.09     90.21 o
  17  15   4       84.96      145.71    132.40 o
  18  15   4       20.64       40.18    103.99 o
  19  15   4       21.13       99.51    107.89 o
  20  15   4       80.73      221.16    129.58 o
  21  15   4        0.26       46.68    327.33 o
 -22  16   4      120.64      198.91    158.26 o
 -21  16   4      391.37      435.74    144.23 o
 -20  16   4      247.40      242.02    130.07 o
 -19  16   4       94.46      275.32    132.85 o
 -18  16   4        5.76       95.33     97.34 o
 -17  16   4      655.74      581.07    108.87 o
 -16  16   4      155.42       57.80     92.90 o
 -15  16   4     2675.12     2304.00    157.35 o
 -14  16   4        4.39       32.34     74.90 o
 -13  16   4      109.40      154.18     76.65 o
 -12  16   4      213.90      183.14     76.26 o
 -11  16   4       38.73      -27.40     88.33 o
 -10  16   4     4287.79     4279.69    130.76 o
  -9  16   4      125.81      257.06     66.87 o
  -8  16   4     2214.40     2428.37     95.62 o
  -7  16   4     5397.80     4720.80    124.89 o
  -6  16   4     5557.13     5120.33    127.34 o
  -5  16   4      351.16      221.39     56.66 o
  -4  16   4     2774.68     2737.12     75.63 o
  -3  16   4    17001.66    15923.48    243.27 o
  -2  16   4     8125.67     7174.03    134.45 o
  -1  16   4    21434.30    20996.98    287.67 o
   0  16   4     7619.82     7376.30    129.33 o
   1  16   4      545.99      742.21     67.12 o
   2  16   4    12973.44    11067.08    171.67 o
   3  16   4      473.74      543.92     60.13 o
   4  16   4      311.66      419.90     57.64 o
   5  16   4     2244.16     2704.66     89.33 o
   6  16   4     1631.67     1675.10     77.24 o
   7  16   4     1242.98     1380.11     74.84 o
   8  16   4     2780.64     2436.00     89.05 o
   9  16   4      801.01     1082.32     74.44 o
  10  16   4       75.39       96.94     64.24 o
  11  16   4      383.81      296.73     67.28 o
  12  16   4      383.62      259.00     68.06 o
  13  16   4      215.79      210.08     70.33 o
  14  16   4      235.12      452.77     87.43 o
  15  16   4       66.61       71.83     91.22 o
  16  16   4      751.86      959.61    100.77 o
  17  16   4       48.28       49.72     90.66 o
  18  16   4      541.16      777.55    156.97 o
  19  16   4       87.13       -3.70    106.77 o
  20  16   4        3.40      -64.49    123.46 o
 -22  17   4        0.12      -28.26    152.60 o
 -21  17   4       18.41      192.17    129.51 o
 -20  17   4      211.20      231.47    125.58 o
 -19  17   4       47.32      159.53    118.25 o
 -18  17   4      540.41      697.87    111.43 o
 -17  17   4      209.25       90.54     98.45 o
 -16  17   4      116.19       93.97     99.94 o
 -15  17   4       29.19      133.55     81.97 o
 -14  17   4      338.45      162.63     80.15 o
 -13  17   4       39.26      -73.29     73.29 o
 -12  17   4     1239.02     1268.26     92.69 o
 -11  17   4        1.17      -15.22     71.95 o
 -10  17   4      398.06      386.45     74.96 o
  -9  17   4     5461.46     4949.57    136.32 o
  -8  17   4     1087.12     1326.07     91.46 o
  -7  17   4      632.35      922.15     73.57 o
  -6  17   4     1492.67     1652.31     82.65 o
  -5  17   4      641.01      548.98     65.10 o
  -4  17   4     2711.34     2545.55     76.11 o
  -3  17   4        9.75      148.87     59.79 o
  -2  17   4     1650.74     1899.96     70.29 o
  -1  17   4     2135.68     1990.59     86.29 o
   0  17   4      346.31      500.36     49.21 o
   1  17   4      920.51      874.89     53.65 o
   2  17   4       22.40       91.31     54.92 o
   3  17   4      359.01      394.84     44.79 o
   4  17   4      608.82      520.84     61.95 o
   5  17   4    10549.90    10118.70    183.77 o
   6  17   4      732.87      789.03     70.23 o
   7  17   4        0.51      153.00     62.00 o
   8  17   4     3174.24     3071.88    101.38 o
   9  17   4       20.28      -10.00     64.30 o
  10  17   4     2814.45     2852.89    103.80 o
  11  17   4       11.17       69.32     65.06 o
  12  17   4      259.55      331.74     84.06 o
  13  17   4        0.23      -66.28     66.28 o
  14  17   4        1.16      -79.91     79.91 o
  15  17   4      609.46      441.67     92.39 o
  16  17   4      139.57      110.30     90.27 o
  17  17   4       18.31      -85.17     93.57 o
  18  17   4      164.82      262.56    107.97 o
  19  17   4       12.24     -105.86    105.86 o
  20  17   4      157.02      373.16    133.05 o
 -21  18   4       21.68      -27.84    154.36 o
 -20  18   4        9.30     -121.80    121.80 o
 -19  18   4      129.13      -36.56    114.47 o
 -18  18   4        0.00      -71.34     96.81 o
 -17  18   4      236.55      162.77    100.03 o
 -16  18   4       12.79      -71.88     90.94 o
 -15  18   4        1.00       23.76     82.89 o
 -14  18   4      757.98      572.26     88.81 o
 -13  18   4      874.66      950.78     96.45 o
 -12  18   4     4532.34     4141.35    196.21 o
 -11  18   4     4635.59     4607.47    140.71 o
 -10  18   4       99.38      -10.14     71.43 o
  -9  18   4      220.43      306.11     82.24 o
  -8  18   4        2.87       62.43     67.50 o
  -7  18   4       57.75        8.44     65.68 o
  -6  18   4      622.51      525.08     69.00 o
  -5  18   4     1588.35     1743.44     83.77 o
  -4  18   4      541.68      700.17     53.11 o
  -3  18   4      432.71      509.82     52.28 o
  -2  18   4      540.40      574.33     52.38 o
  -1  18   4      320.78      296.44     48.33 o
   0  18   4     3698.24     3711.00     91.53 o
   1  18   4      902.72     1077.64     63.22 o
   2  18   4      942.06     1185.24     74.15 o
   3  18   4        0.01       82.06     42.63 o
   4  18   4        2.88      -33.97     33.97 o
   5  18   4      416.37      451.09     66.19 o
   6  18   4      735.90      777.67     77.25 o
   7  18   4     1397.47     1302.50     79.52 o
   8  18   4      343.60      425.76     91.41 o
   9  18   4     3762.68     3771.73    114.82 o
  10  18   4      575.63      634.60     75.98 o
  11  18   4      404.65      352.27     70.56 o
  12  18   4      145.57       78.24     73.36 o
  13  18   4       48.01       64.37     71.23 o
  14  18   4      284.75      158.19     87.23 o
  15  18   4        0.47      -84.39     84.39 o
  16  18   4        7.38      -87.85    150.87 o
  17  18   4       93.56      178.21     93.64 o
  18  18   4      469.10      573.63    119.67 o
  19  18   4       56.18     -147.22    147.22 o
  20  18   4        9.88       15.04    302.05 o
 -21  19   4      107.71       24.52    155.36 o
 -20  19   4      265.15      165.28    156.19 o
 -19  19   4        0.73     -116.23    116.23 o
 -18  19   4        1.14      -28.48    101.33 o
 -17  19   4      956.42     1326.32    123.07 o
 -16  19   4      452.98      487.85    106.04 o
 -15  19   4      194.91      213.70     88.49 o
 -14  19   4      296.70      223.12     83.27 o
 -13  19   4        7.49      120.50     79.60 o
 -12  19   4      874.87      975.46    102.14 o
 -11  19   4     8399.75     8414.41    193.77 o
 -10  19   4       30.50        3.62     77.04 o
  -9  19   4     4606.99     3855.41    141.44 o
  -8  19   4    11429.05    10571.90    230.02 o
  -7  19   4      104.29      154.47     69.72 o
  -6  19   4     2894.98     2906.79    104.62 o
  -5  19   4     1705.89     1796.67     88.37 o
  -4  19   4     1531.63     1218.30     63.49 o
  -3  19   4     3797.15     4517.35    102.83 o
  -2  19   4     5033.23     5523.69    114.80 o
  -1  19   4     2914.16     2878.39     83.35 o
   0  19   4     8902.01     7739.31    147.94 o
   1  19   4    10217.40    10187.80    168.60 o
   2  19   4     1025.88     1156.96     64.15 o
   3  19   4     7723.29     7351.50    135.73 o
   4  19   4      939.44      951.56     63.03 o
   5  19   4     2835.65     2846.04    121.27 o
   6  19   4     2166.94     2128.36     92.96 o
   7  19   4        0.52       47.68     67.32 o
   8  19   4      903.68      761.37     75.75 o
   9  19   4      214.41      458.35     73.01 o
  10  19   4      129.40       23.62     67.81 o
  11  19   4      320.42      201.30     90.24 o
  12  19   4      705.71      730.16     80.43 o
  13  19   4      499.64      351.10    103.67 o
  14  19   4      942.13      770.11     97.64 o
  15  19   4      156.83      143.31     91.64 o
  16  19   4      410.92      426.20     97.09 o
  17  19   4       25.70       56.00     95.67 o
  18  19   4       64.30      -22.51    106.36 o
  19  19   4       34.41        0.12    160.71 o
 -21  20   4       12.90     -125.39    156.13 o
 -20  20   4        7.49     -125.10    150.80 o
 -19  20   4       31.06     -141.36    141.36 o
 -18  20   4        2.49        3.47    101.87 o
 -17  20   4       80.04       66.45     99.44 o
 -16  20   4        9.94      -93.84     93.84 o
 -15  20   4        0.18      -72.09     83.88 o
 -14  20   4     1408.46     1581.12    107.04 o
 -13  20   4       65.18        7.62     82.62 o
 -12  20   4        4.25       62.30     79.71 o
 -11  20   4        2.73      -32.60     84.73 o
 -10  20   4     4031.12     3936.26    159.11 o
  -9  20   4      782.12      596.85     82.04 o
  -8  20   4     5905.73     5639.46    155.78 o
  -7  20   4     1916.02     1600.07     92.29 o
  -6  20   4       40.68      221.49     70.20 o
  -5  20   4     6609.15     5628.61    145.27 o
  -4  20   4     1283.42     1451.44     66.08 o
  -3  20   4     9232.94     8944.07    157.65 o
  -2  20   4    11204.76    11731.09    189.08 o
  -1  20   4     3684.39     3294.30     90.15 o
   0  20   4     8710.82     8527.80    151.69 o
   1  20   4      506.00      809.38     88.08 o
   2  20   4     4647.21     3889.28     99.37 o
   3  20   4     2947.38     3452.26     92.65 o
   4  20   4     5456.02     4877.54    110.10 o
   5  20   4       62.02       28.04     52.11 o
   6  20   4     4648.31     4449.94    127.33 o
   7  20   4     1234.82     1264.79     85.60 o
   8  20   4     1294.41     1420.25     87.43 o
   9  20   4      797.37      713.90     85.81 o
  10  20   4       23.56       21.71     69.66 o
  11  20   4        0.46      -68.84     68.84 o
  12  20   4       40.13      112.24     72.47 o
  13  20   4      172.68       64.36     75.16 o
  14  20   4       40.27       13.64     85.29 o
  15  20   4       24.53       78.63     91.24 o
  16  20   4       42.07        2.97     91.79 o
  17  20   4       35.89      -49.60     99.80 o
  18  20   4       79.60     -167.48    167.48 o
  19  20   4       93.00      128.83    197.63 o
 -20  21   4      247.20       85.76    155.06 o
 -19  21   4      291.97      308.72    152.53 o
 -18  21   4        8.84      183.69    123.05 o
 -17  21   4       14.95      -53.32    100.49 o
 -16  21   4      388.06      380.04    105.35 o
 -15  21   4      133.71      111.19     87.84 o
 -14  21   4      210.29      309.35     88.67 o
 -13  21   4      138.93       28.96     82.57 o
 -12  21   4     1657.17     1594.04    117.10 o
 -11  21   4       60.03      -33.35     77.95 o
 -10  21   4      156.06      215.31     79.78 o
  -9  21   4       10.19        1.21     74.45 o
  -8  21   4     1267.72     1444.54     94.42 o
  -7  21   4     4485.43     3856.13    126.08 o
  -6  21   4     2318.41     2348.83    103.00 o
  -5  21   4       53.68       59.25     82.62 o
  -4  21   4      327.79      653.00     85.08 o
  -3  21   4     3959.89     3688.54     99.20 o
  -2  21   4    11314.34     9510.44    165.17 o
  -1  21   4      423.27      475.70     59.60 o
   0  21   4       52.75      340.00     58.16 o
   1  21   4     8276.51     7674.20    145.33 o
   2  21   4     6396.22     6066.69    127.21 o
   3  21   4       28.86       65.01     53.63 o
   4  21   4        3.35      140.70     50.88 o
   5  21   4      233.64      297.58     72.14 o
   6  21   4        1.52      -48.39     89.71 o
   7  21   4     2538.89     2664.57    104.07 o
   8  21   4       74.73       51.42     71.36 o
   9  21   4     1607.57     1648.80     93.11 o
  10  21   4      423.23      429.12     77.95 o
  11  21   4      275.44      313.60     77.28 o
  12  21   4      510.93      470.08    107.41 o
  13  21   4      783.29      888.41     88.32 o
  14  21   4       64.65       30.27     90.61 o
  15  21   4       47.61      102.05     94.25 o
  16  21   4       34.30      262.14     98.33 o
  17  21   4     1392.11     1582.26    138.34 o
  18  21   4       69.35       70.33    133.22 o
 -20  22   4        0.32     -147.49    147.49 o
 -19  22   4      550.92      574.33    164.81 o
 -18  22   4        0.09      -33.18    147.67 o
 -17  22   4      346.39      -61.85    113.19 o
 -16  22   4       34.08       -5.63    101.48 o
 -15  22   4      387.05      188.45     93.18 o
 -14  22   4       12.01      -80.07     82.40 o
 -13  22   4       21.25      134.60     88.70 o
 -12  22   4       34.38      164.92     82.14 o
 -11  22   4      971.57      681.34     89.46 o
 -10  22   4      214.19      309.05     81.92 o
  -9  22   4      344.51      215.75     79.54 o
  -8  22   4      312.60      346.91     79.44 o
  -7  22   4     8202.14     7124.69    175.79 o
  -6  22   4      117.14      237.31     77.23 o
  -5  22   4      222.81      409.12     69.11 o
  -4  22   4     4498.74     4268.84    132.16 o
  -3  22   4     3564.30     3381.41     97.87 o
  -2  22   4     1179.88     1098.41     69.03 o
  -1  22   4     1346.26     1477.20     73.43 o
   0  22   4     2580.40     2585.95     86.93 o
   1  22   4      654.40      865.90     65.65 o
   2  22   4     1244.58     1038.06     73.92 o
   3  22   4     2865.27     2727.89     96.84 o
   4  22   4      451.68      498.96     59.58 o
   5  22   4     5165.97     5110.51    148.21 o
   6  22   4      125.52      105.57     87.42 o
   7  22   4       11.23      -71.92     71.92 o
   8  22   4     3673.04     3232.92    114.71 o
   9  22   4       30.47      -57.03     72.24 o
  10  22   4      436.55      344.47     78.18 o
  11  22   4      214.29      299.39     79.73 o
  12  22   4     1597.85     2071.10    105.21 o
  13  22   4      215.05      149.43     90.73 o
  14  22   4        0.58       57.59     94.72 o
  15  22   4     1822.70     2147.13    128.43 o
  16  22   4      205.64       70.58    108.20 o
  17  22   4        8.50      154.70    125.33 o
  18  22   4       13.09        0.42    136.80 o
 -19  23   4       25.91      134.43    156.95 o
 -18  23   4      336.29      298.95    131.19 o
 -17  23   4        0.43      -10.10    121.57 o
 -16  23   4      118.22      135.35    102.55 o
 -15  23   4        4.02      -56.30    101.23 o
 -14  23   4       82.46      271.61    119.07 o
 -13  23   4      199.39      303.29     86.67 o
 -12  23   4      113.82        5.87     83.22 o
 -11  23   4      496.24      456.13     87.04 o
 -10  23   4        0.54       34.88     78.85 o
  -9  23   4      482.79      370.60     86.81 o
  -8  23   4     1165.60      972.33    101.69 o
  -7  23   4      545.82      600.12     77.97 o
  -6  23   4     9738.59     8719.15    181.02 o
  -5  23   4      624.58      501.71     73.55 o
  -4  23   4     1372.64     1143.85     82.65 o
  -3  23   4     1491.22     1354.68     74.17 o
  -2  23   4      197.74      202.33     65.91 o
  -1  23   4     1553.25     1557.08     78.38 o
   0  23   4       25.02       77.89     59.29 o
   1  23   4       80.48      128.36     59.31 o
   2  23   4      367.97      201.53     59.86 o
   3  23   4     5078.39     5349.24    124.16 o
   4  23   4     2311.07     1754.35     96.05 o
   5  23   4     4840.92     4647.00    183.39 o
   6  23   4      836.56      621.13     85.08 o
   7  23   4     1023.41     1210.99     98.12 o
   8  23   4       69.92        9.05     72.09 o
   9  23   4      620.24      555.69     82.67 o
  10  23   4       14.14      146.81     76.67 o
  11  23   4      316.66      267.47     79.10 o
  12  23   4        3.65       18.53     75.88 o
  13  23   4        0.10      -26.42     89.03 o
  14  23   4      582.94      670.90    116.30 o
  15  23   4       55.84      142.98    113.51 o
  16  23   4       11.68       26.35    110.83 o
  17  23   4       49.19      -25.86    115.68 o
 -19  24   4        3.73     -112.21    181.92 o
 -18  24   4      137.58      280.06    132.71 o
 -17  24   4      397.62      193.18    161.75 o
 -16  24   4       39.92      -31.00    119.96 o
 -15  24   4      991.40     1191.22    108.89 o
 -14  24   4       72.10       28.85     88.63 o
 -13  24   4        0.33       73.19     96.96 o
 -12  24   4      302.78      232.41     87.00 o
 -11  24   4       54.38        7.51     82.08 o
 -10  24   4        0.61      -78.59     78.59 o
  -9  24   4     1644.04     1632.60    103.02 o
  -8  24   4       39.30       66.60     71.43 o
  -7  24   4     4312.65     3713.58    122.81 o
  -6  24   4      169.52      297.30     75.05 o
  -5  24   4     2922.40     2893.89    108.62 o
  -4  24   4      332.33      436.29     75.20 o
  -3  24   4     2884.97     2956.03    117.55 o
  -2  24   4      367.02      295.00     64.52 o
  -1  24   4      915.26      839.93     70.66 o
   0  24   4      383.45      336.62     65.65 o
   1  24   4      719.15      932.66     70.63 o
   2  24   4     1862.90     1671.75     80.43 o
   3  24   4      251.98      272.77     61.73 o
   4  24   4     3161.13     2643.58    109.09 o
   5  24   4     8208.28     8218.01    192.18 o
   6  24   4      452.98      532.39     82.64 o
   7  24   4      328.61      270.39     80.69 o
   8  24   4      188.47      142.25     78.19 o
   9  24   4        0.12       97.84     79.32 o
  10  24   4       13.67      -50.07     75.77 o
  11  24   4       14.60      -24.22     88.36 o
  12  24   4      132.75       36.90     92.73 o
  13  24   4      161.94      -99.73    121.25 o
  14  24   4       40.09       28.42    108.88 o
  15  24   4      748.44      781.04    129.59 o
  16  24   4      165.02       82.29    127.81 o
  17  24   4       11.46        7.14    125.24 o
 -18  25   4        4.53      -12.73    146.27 o
 -17  25   4       61.74     -123.64    123.64 o
 -16  25   4      158.71      330.11    132.01 o
 -15  25   4        5.38       50.04    120.31 o
 -14  25   4       47.49       64.01     94.59 o
 -13  25   4      250.17      144.79     91.19 o
 -12  25   4      158.11      209.25     89.44 o
 -11  25   4      415.92      411.15     92.97 o
 -10  25   4       45.90      149.55     76.48 o
  -9  25   4     1097.59     1268.25     98.06 o
  -8  25   4     1600.41     1559.28     95.38 o
  -7  25   4        4.40      -47.71     74.13 o
  -6  25   4     5189.08     5443.94    148.87 o
  -5  25   4       16.26       66.20     72.61 o
  -4  25   4     1614.07     1441.72     90.92 o
  -3  25   4        9.78       53.89     73.31 o
  -2  25   4       52.78      196.31     87.17 o
  -1  25   4       40.34        5.35     63.18 o
   0  25   4     1501.06     1677.75     83.05 o
   1  25   4      128.35       96.47     78.98 o
   2  25   4       14.10      140.96     62.49 o
   3  25   4     2397.28     2631.01    110.79 o
   4  25   4     1289.56     1381.41    101.83 o
   5  25   4      433.53      638.69     85.56 o
   6  25   4     2526.08     2737.60    112.94 o
   7  25   4      647.21      797.27     95.24 o
   8  25   4       56.61      147.74     79.01 o
   9  25   4       38.05      -41.01     77.29 o
  10  25   4      101.17      -11.81     78.27 o
  11  25   4       12.02      100.57     81.16 o
  12  25   4       50.83       81.18     91.54 o
  13  25   4       14.44     -103.29    104.35 o
  14  25   4       95.49      123.46    113.49 o
  15  25   4       12.58        3.98    109.55 o
  16  25   4       85.89      247.42    121.06 o
 -18  26   4      101.18     -196.43    248.94 o
 -17  26   4       17.54      -99.12    125.89 o
 -16  26   4       37.15       72.57    127.47 o
 -15  26   4      224.75      215.36    126.82 o
 -14  26   4      441.34      399.69    112.27 o
 -13  26   4       57.48       -9.62     90.33 o
 -12  26   4      264.50      364.64     86.26 o
 -11  26   4       22.86       43.47     79.78 o
 -10  26   4      136.58      197.55     79.65 o
  -9  26   4      191.71       92.65     77.58 o
  -8  26   4       19.59       71.78     75.09 o
  -7  26   4      869.83      914.74     95.96 o
  -6  26   4      448.77      679.44     85.13 o
  -5  26   4      388.92      299.23     76.85 o
  -4  26   4     1222.86     1302.52    116.57 o
  -3  26   4     4861.22     4929.30    195.44 o
  -2  26   4     5636.76     5479.83    145.52 o
  -1  26   4       30.73       36.41     64.89 o
   0  26   4     1350.41     1524.33     82.33 o
   1  26   4      158.93      204.87     66.00 o
   2  26   4     1526.54     1915.31    110.92 o
   3  26   4     1358.02     1501.50     97.34 o
   4  26   4      125.46      -71.59     76.37 o
   5  26   4      930.55      918.15     90.85 o
   6  26   4      329.82      563.98     86.29 o
   7  26   4       32.37       -6.90     79.13 o
   8  26   4      275.65      387.80     85.22 o
   9  26   4      684.89      629.86    106.48 o
  10  26   4      759.26      875.55     94.25 o
  11  26   4       10.73      -88.77     88.77 o
  12  26   4        2.48      -46.96     88.40 o
  13  26   4      651.01      576.69    122.42 o
  14  26   4      342.34      341.97    118.91 o
  15  26   4        3.48      -94.02    113.96 o
  16  26   4       26.91      -19.40    155.69 o
 -17  27   4       34.58     -104.06    155.56 o
 -16  27   4       30.18      -88.28    109.92 o
 -15  27   4       65.73      156.40    112.71 o
 -14  27   4      690.26      829.50    113.06 o
 -13  27   4       21.97      -46.88     94.06 o
 -12  27   4      531.59      569.70     92.12 o
 -11  27   4        3.35       78.84     80.90 o
 -10  27   4       17.65      -25.24     91.59 o
  -9  27   4      378.48      287.06     82.43 o
  -8  27   4      137.57      -31.10     75.83 o
  -7  27   4      414.52      424.97     82.15 o
  -6  27   4      950.90      827.88     86.73 o
  -5  27   4        0.10       69.43     72.06 o
  -4  27   4      385.87      344.02     78.45 o
  -3  27   4      293.88      487.50     78.55 o
  -2  27   4        5.07      -21.59     72.92 o
  -1  27   4      287.15      278.47     75.56 o
   0  27   4       62.72       67.99     64.85 o
   1  27   4      236.58      189.18     68.76 o
   2  27   4       16.60       21.62     75.77 o
   3  27   4      941.97      953.06     89.33 o
   4  27   4        0.57       -1.19     79.87 o
   5  27   4      565.43      445.99    121.07 o
   6  27   4      342.06      321.32     84.96 o
   7  27   4      283.41      324.84     85.15 o
   8  27   4       20.59       64.58     82.84 o
   9  27   4        0.62      -78.77     78.77 o
  10  27   4      376.11      198.27     96.85 o
  11  27   4       78.66       84.14     95.53 o
  12  27   4       23.74       37.86    118.44 o
  13  27   4      279.32       72.55    115.95 o
  14  27   4      276.66      310.79    122.30 o
  15  27   4      142.46       27.72    119.12 o
 -16  28   4       45.00       15.30    110.47 o
 -15  28   4       53.59      -60.47    140.03 o
 -14  28   4      371.68      318.02    105.48 o
 -13  28   4      421.71      647.31    108.58 o
 -12  28   4      171.04       77.46     96.25 o
 -11  28   4      273.49      287.02     85.61 o
 -10  28   4        2.41       -0.70     81.08 o
  -9  28   4      170.74      160.01     82.52 o
  -8  28   4      280.25      249.84     82.78 o
  -7  28   4       30.42      -45.40     77.69 o
  -6  28   4        1.10      188.48    106.80 o
  -5  28   4       68.12      -44.93     75.23 o
  -4  28   4       70.55       54.25     75.59 o
  -3  28   4       31.19       62.73     77.74 o
  -2  28   4       64.90      -26.46     93.35 o
  -1  28   4       46.39      -70.94     70.94 o
   0  28   4      329.10      411.83     83.22 o
   1  28   4       15.96       51.19     78.91 o
   2  28   4      100.77       28.66     77.73 o
   3  28   4      268.51      250.00     85.20 o
   4  28   4        0.16      -32.95     77.93 o
   5  28   4        0.04      120.38     81.95 o
   6  28   4      180.19      276.50     85.64 o
   7  28   4        1.08      -14.04     84.27 o
   8  28   4      117.09      114.10     85.51 o
   9  28   4      307.95      300.47     95.31 o
  10  28   4       66.51      139.37     95.53 o
  11  28   4      218.66      146.59     97.53 o
  12  28   4       46.75       95.17     97.85 o
  13  28   4      149.08      305.34    120.89 o
  14  28   4       40.05     -103.51    120.20 o
 -15  29   4       35.51      148.31    116.49 o
 -14  29   4       98.94       53.33    132.20 o
 -13  29   4      790.30      837.33    115.22 o
 -12  29   4      483.28      534.35    108.34 o
 -11  29   4      278.98      125.37     98.53 o
 -10  29   4      672.97      873.23     95.92 o
  -9  29   4       99.84       41.18     83.49 o
  -8  29   4      839.11      820.31     92.93 o
  -7  29   4      225.77      151.22     83.40 o
  -6  29   4     1046.87     1136.94    114.31 o
  -5  29   4      234.81      296.10     84.94 o
  -4  29   4     1484.66     1666.63    100.89 o
  -3  29   4        0.36      -36.70     73.76 o
  -2  29   4     1889.19     1834.18    105.45 o
  -1  29   4     1267.45     1585.60     97.15 o
   0  29   4      454.85      427.32     96.03 o
   1  29   4      657.68      704.18     88.70 o
   2  29   4      304.45      399.43     85.93 o
   3  29   4      460.64      599.49     92.14 o
   4  29   4       33.06       61.66     81.85 o
   5  29   4      536.05      579.90     92.05 o
   6  29   4      951.41      779.52     97.29 o
   7  29   4      149.51      371.10     89.76 o
   8  29   4      737.87      533.18    132.55 o
   9  29   4      239.70      334.39    101.78 o
  10  29   4      365.31      518.89    104.24 o
  11  29   4        0.35       61.86    100.39 o
  12  29   4       73.98      -85.93    115.46 o
  13  29   4        0.01      -15.83    114.48 o
 -14  30   4        1.90      -49.83    105.90 o
 -13  30   4       89.64       59.53    102.36 o
 -12  30   4      252.32      345.81    107.34 o
 -11  30   4       13.75        9.35     98.96 o
 -10  30   4      845.20      880.65    149.72 o
  -9  30   4      322.29      298.04     88.07 o
  -8  30   4      503.24      544.58     90.10 o
  -7  30   4     2653.29     2602.93    119.80 o
  -6  30   4      185.36      180.18     83.07 o
  -5  30   4      960.71     1026.11     94.67 o
  -4  30   4       68.64      166.66     91.38 o
  -3  30   4       10.22      -76.70     76.70 o
  -2  30   4       51.91      180.93     78.52 o
  -1  30   4      544.42      549.41     99.24 o
   0  30   4      254.05      209.57     91.41 o
   1  30   4      193.31      121.61     92.41 o
   2  30   4     2541.53     2803.43    123.34 o
   3  30   4       19.41       43.53     81.46 o
   4  30   4     2437.02     2685.94    121.23 o
   5  30   4     1053.68      936.74     99.37 o
   6  30   4      102.36      148.98     86.63 o
   7  30   4      828.95      861.85    110.86 o
   8  30   4      405.16      584.71    105.59 o
   9  30   4        2.29       41.22     98.32 o
  10  30   4       26.89      137.71    101.34 o
  11  30   4       18.73      -26.44     97.34 o
  12  30   4        0.47       99.12    119.11 o
 -13  31   4      164.23      311.80    110.76 o
 -12  31   4       76.97      218.68    131.32 o
 -11  31   4      230.16      220.34    104.91 o
 -10  31   4       10.56      -45.96     97.31 o
  -9  31   4       42.81       84.31     94.57 o
  -8  31   4       14.86       12.57     85.85 o
  -7  31   4      207.83      337.68     87.53 o
  -6  31   4      243.55      370.38     86.39 o
  -5  31   4       57.82       29.80     81.05 o
  -4  31   4     2047.25     2137.40    111.83 o
  -3  31   4      487.04      561.62     89.55 o
  -2  31   4      699.62      749.52    105.97 o
  -1  31   4     1420.07     1597.17    117.54 o
   0  31   4      127.30       53.42     90.98 o
   1  31   4      860.22      869.48    107.16 o
   2  31   4      368.60      481.42    102.29 o
   3  31   4       44.70       80.86     86.91 o
   4  31   4      144.87      214.56    108.02 o
   5  31   4      155.03      136.36     89.77 o
   6  31   4       25.54      147.74    117.39 o
   7  31   4       91.16      -66.31    119.90 o
   8  31   4      142.99      306.54    103.13 o
   9  31   4        0.35      -97.74     97.74 o
  10  31   4      115.57      258.14    105.92 o
  11  31   4      172.82      198.78    115.55 o
 -12  32   4      155.09      334.81    109.77 o
 -11  32   4      650.45      783.58    119.70 o
 -10  32   4        2.23      184.14    103.06 o
  -9  32   4      123.01      -57.01     96.79 o
  -8  32   4       12.64       73.85     98.94 o
  -7  32   4       83.61      116.16     87.87 o
  -6  32   4       47.93       22.26     83.35 o
  -5  32   4      150.95      256.13     84.72 o
  -4  32   4       81.88        3.97    105.39 o
  -3  32   4       12.89      164.76     94.64 o
  -2  32   4       10.19      -68.46     89.93 o
  -1  32   4      461.92      704.59    104.26 o
   0  32   4       14.58      218.26     96.44 o
   1  32   4      207.26      230.09    100.20 o
   2  32   4       16.04       37.66     95.81 o
   3  32   4      883.61     1136.14    113.16 o
   4  32   4       15.04      -19.81    102.64 o
   5  32   4        0.39      -28.49     95.05 o
   6  32   4      269.77      319.44    101.61 o
   7  32   4       88.93       32.06    100.31 o
   8  32   4        0.87      -61.42    139.91 o
   9  32   4       35.63       13.59    120.64 o
  10  32   4       18.45       45.08    105.23 o
 -11  33   4      193.59       77.74    123.41 o
 -10  33   4      102.76       54.55    103.61 o
  -9  33   4      100.01       19.61    103.19 o
  -8  33   4      520.40      457.98    109.01 o
  -7  33   4       30.01       22.77     96.80 o
  -6  33   4      254.22      260.30     89.33 o
  -5  33   4        6.05      -19.69     84.36 o
  -4  33   4      277.49      333.20    125.47 o
  -3  33   4      420.90      624.70    109.52 o
  -2  33   4     1605.14     1645.78    124.26 o
  -1  33   4      118.87      284.95    102.47 o
   0  33   4      427.16      423.71    105.62 o
   1  33   4        7.12      -95.62     95.62 o
   2  33   4       50.50      197.51    100.97 o
   3  33   4        8.10       40.56    107.25 o
   4  33   4       40.71       56.27    109.62 o
   5  33   4      129.13      -20.20    108.34 o
   6  33   4        0.25       31.25    140.10 o
   7  33   4      254.93      267.12    130.52 o
   8  33   4      439.49      603.11    114.91 o
   9  33   4      124.66      232.20    109.77 o
 -10  34   4      364.22      459.72    145.53 o
  -9  34   4      445.72      595.51    113.15 o
  -8  34   4      124.92      220.67    107.57 o
  -7  34   4      541.29      683.58    114.07 o
  -6  34   4       47.01       50.76    100.71 o
  -5  34   4      643.69      565.37    109.49 o
  -4  34   4        1.05       61.44     99.18 o
  -3  34   4      442.99      440.59    109.68 o
  -2  34   4      130.35      164.94    102.26 o
  -1  34   4      826.29     1189.84    122.80 o
   0  34   4      969.37     1117.26    121.19 o
   1  34   4      166.83      206.84    106.40 o
   2  34   4      312.21      327.62    111.81 o
   3  34   4        9.94       34.59    112.19 o
   4  34   4      345.27      301.78    116.93 o
   5  34   4      136.06      256.90    114.03 o
   6  34   4      414.60      325.28    115.77 o
   7  34   4      529.03      527.62    113.48 o
   8  34   4       70.14      254.33    197.58 o
  -8  35   4      835.82      850.83    138.96 o
  -7  35   4        5.42      -78.48     99.99 o
  -6  35   4      683.05     1031.20    203.91 o
  -5  35   4      258.18      285.64    122.64 o
  -4  35   4        7.55      -64.05    101.64 o
  -3  35   4      243.44      430.35    108.30 o
  -2  35   4      719.91      766.76    117.41 o
  -1  35   4      186.53      315.79    108.11 o
   0  35   4      116.89      107.02    107.02 o
   1  35   4      509.05      525.80    124.76 o
   2  35   4        0.10       98.62    113.59 o
   3  35   4      854.26     1080.32    162.53 o
   4  35   4      728.80      791.18    127.47 o
   5  35   4       44.40      -43.56    115.90 o
   6  35   4      753.63      789.03    143.45 o
  -5  36   4      246.27      250.35    144.35 o
  -4  36   4        2.59      -77.19    120.23 o
  -3  36   4      431.91      554.66    113.54 o
  -2  36   4      304.11      301.31    112.50 o
  -1  36   4       27.79      117.24    105.66 o
   0  36   4      745.40      897.29    133.05 o
   1  36   4        4.31     -115.42    137.97 o
   2  36   4       92.17      -12.46    115.44 o
   3  36   4      281.05      395.41    123.48 o
 -25   1   5       60.14     -132.43    132.43 o
 -24   1   5       64.90      101.34    129.95 o
 -23   1   5       15.77     -112.13    119.15 o
 -22   1   5       80.55      118.77    158.37 o
 -21   1   5        8.66       61.51    111.90 o
 -20   1   5      161.76       59.12    109.33 o
 -19   1   5      647.27      942.05    122.44 o
 -18   1   5      335.18      456.08    104.39 o
 -17   1   5       52.29      -79.54     79.54 o
 -16   1   5     1376.82     1236.49     99.68 o
 -15   1   5       30.45      144.74     79.42 o
 -14   1   5        5.69      -66.07     66.07 o
 -13   1   5      109.34       65.11     61.83 o
 -12   1   5       21.63        4.60     55.02 o
 -11   1   5      572.58      698.51     62.32 o
 -10   1   5     1095.83      878.55     92.61 o
  -9   1   5     5416.37     4122.16    111.24 o
  -8   1   5     1011.23     1513.87     88.28 o
  -7   1   5      284.93      220.32     46.61 o
  -6   1   5      668.96      688.43     59.96 o
  -5   1   5     1729.91     1774.83     41.89 o
  -4   1   5    17906.30    17710.29    206.01 o
  -3   1   5     4201.52     3933.95     77.52 o
  -2   1   5     5383.43     3743.93     75.90 o
  -1   1   5      949.96      513.41     35.66 o
   0   1   5    39208.71    34099.65    454.04 o
   1   1   5     9743.41     9644.27    134.63 o
   2   1   5    22877.68    24922.25    338.40 o
   3   1   5     4542.22     3309.24     71.80 o
   4   1   5      362.01      561.34     49.41 o
   5   1   5      678.07      732.88     51.44 o
   6   1   5      802.50      740.20     60.64 o
   7   1   5     3954.87     3315.04    149.83 o
   8   1   5      490.23      752.95    105.12 o
   9   1   5    10923.09     9701.29    183.48 o
  10   1   5     1373.31     1589.31     75.94 o
  11   1   5       13.47       77.69     64.55 o
  12   1   5     2140.33     2185.99     92.89 o
  13   1   5      398.22      148.08     82.86 o
  14   1   5        0.59       24.56     72.78 o
  15   1   5       61.47      178.21     93.06 o
  16   1   5       29.66        3.95     79.59 o
  17   1   5       64.34       81.81     82.11 o
  18   1   5      149.78       63.49     86.24 o
  19   1   5        6.35      -84.99     84.99 o
  20   1   5       31.63       27.88     91.70 o
  21   1   5      363.82      328.49    127.33 o
  22   1   5        6.08      146.88    125.41 o
 -25   2   5       55.89     -129.88    129.88 o
 -24   2   5      103.84      -54.81    127.56 o
 -23   2   5       13.67       99.61    122.44 o
 -22   2   5      368.57      524.51    168.73 o
 -21   2   5        9.01        0.61    111.79 o
 -20   2   5       11.32      104.81    109.66 o
 -19   2   5      268.64      273.65    128.05 o
 -18   2   5      509.62      793.82    106.50 o
 -17   2   5        9.00      -81.83     81.83 o
 -16   2   5     1366.53     1059.07     97.81 o
 -15   2   5      988.92     1212.88     96.50 o
 -14   2   5      153.73      201.76     71.63 o
 -13   2   5     3579.87     3545.20    120.48 o
 -12   2   5      193.46      323.33     63.07 o
 -11   2   5      831.14      864.35     95.18 o
 -10   2   5     5806.03     5880.83    143.53 o
  -9   2   5      229.67      327.48     45.62 o
  -8   2   5    10330.31     9372.61    150.92 o
  -7   2   5     4256.11     5061.45     97.09 o
  -6   2   5     1807.84     1895.38     44.92 o
  -5   2   5     2505.28     3004.75     57.38 o
  -4   2   5       22.09       57.79     26.89 o
  -3   2   5    13964.16    12165.43    176.83 o
  -2   2   5       20.57        2.59     30.46 o
  -1   2   5     5846.36     3045.43     69.54 o
   0   2   5     2283.49     2111.16     57.54 o
   1   2   5      617.41      233.48     29.22 o
   2   2   5     2994.19     2008.12     49.35 o
   3   2   5     9826.70    10939.37    163.69 o
   4   2   5     5937.68     5682.72    103.92 o
   5   2   5     1661.58     2375.40     68.14 o
   6   2   5     1475.82     1439.29     55.89 o
   7   2   5     1947.87     1965.49     78.15 o
   8   2   5      935.18      808.68     48.90 o
   9   2   5       84.68       34.17     51.10 o
  10   2   5       64.49      202.27     43.00 o
  11   2   5      670.33      495.40     52.16 o
  12   2   5       16.74       -5.55     65.04 o
  13   2   5      592.43      524.90     76.64 o
  14   2   5      120.61       20.89     74.03 o
  15   2   5      451.33      371.30     82.93 o
  16   2   5       45.26       17.93     80.08 o
  17   2   5      703.63      780.87    104.00 o
  18   2   5      554.96      570.02     95.31 o
  19   2   5       13.54      -85.56     85.56 o
  20   2   5       27.35      -82.87    103.64 o
  21   2   5       31.27      161.09    149.70 o
  22   2   5      166.94      322.60    157.47 o
 -25   3   5        8.02      -86.38    193.25 o
 -24   3   5      195.24       60.24    130.18 o
 -23   3   5       26.79      -45.52    122.05 o
 -22   3   5       82.51       61.98    117.68 o
 -21   3   5      528.68      481.84    124.25 o
 -20   3   5       50.05      137.00     97.58 o
 -19   3   5      241.57      173.80     94.27 o
 -18   3   5       64.26       55.44     90.39 o
 -17   3   5      422.97      323.85     88.92 o
 -16   3   5      564.62      739.43     90.72 o
 -15   3   5       51.65       20.13     75.20 o
 -14   3   5      467.15      292.94     74.76 o
 -13   3   5       45.58       46.35     43.11 o
 -12   3   5      598.27      626.54     50.31 o
 -11   3   5      731.44      730.75     81.73 o
 -10   3   5     2903.56     2932.21     74.35 o
  -9   3   5     5193.90     5198.66    104.16 o
  -8   3   5     2219.59     2124.11     65.05 o
  -7   3   5      874.69      678.44     36.92 o
  -6   3   5       85.66      266.11     30.86 o
  -5   3   5      338.64      425.98     32.14 o
  -4   3   5     1352.00     1342.47     46.28 o
  -3   3   5       29.61      122.14     31.16 o
  -2   3   5        3.91       64.67     31.34 o
  -1   3   5      455.69      429.41     34.17 o
   0   3   5       98.37      329.40     43.94 o
   1   3   5    24569.12    21756.63    298.27 o
   2   3   5    22725.88    21553.69    258.48 o
   3   3   5     1525.97     1272.40     55.99 o
   4   3   5     4516.10     4050.55     87.72 o
   5   3   5      195.35      304.35     45.45 o
   6   3   5      269.95      132.95     45.14 o
   7   3   5      537.77      131.25     47.03 o
   8   3   5     2333.46     2641.07     75.16 o
   9   3   5      642.01      756.69     60.71 o
  10   3   5      231.40      242.73     45.62 o
  11   3   5      927.95      897.86     57.91 o
  12   3   5       43.74      -22.22     49.70 o
  13   3   5       83.24       78.33     94.72 o
  14   3   5     1210.35     1630.39     95.05 o
  15   3   5      326.88      113.03    104.17 o
  16   3   5      352.61      517.67     87.51 o
  17   3   5      127.43       38.87     83.14 o
  18   3   5       14.15      108.23     83.66 o
  19   3   5      133.24      -85.00     85.00 o
  20   3   5       14.70      134.60     92.34 o
  21   3   5       90.10      141.90    112.72 o
  22   3   5       16.71      153.97    175.58 o
 -24   4   5        3.44     -111.44    121.31 o
 -23   4   5       24.95      -79.10    120.83 o
 -22   4   5        1.66       76.47    117.53 o
 -21   4   5      278.40      278.31    113.14 o
 -20   4   5      469.76      610.24    105.82 o
 -19   4   5      358.84      218.56     94.28 o
 -18   4   5        3.88      -46.45     87.52 o
 -17   4   5       79.91      -61.33     84.93 o
 -16   4   5       44.80      -60.14     79.00 o
 -15   4   5     1831.91     1956.96     88.41 o
 -14   4   5     1664.83     1362.19     73.27 o
 -13   4   5      743.84      918.69     59.54 o
 -12   4   5     1529.05     1417.86     65.44 o
 -11   4   5      249.33      325.80     60.63 o
 -10   4   5      131.57      261.78     49.54 o
  -9   4   5     2783.39     2877.76     86.89 o
  -8   4   5     1454.24     1685.61     76.08 o
  -7   4   5    19063.69    16845.55    225.06 o
  -6   4   5     4958.72     6424.61    109.98 o
  -5   4   5     4125.13     3459.39     68.98 o
  -4   4   5        1.33       -0.98     35.53 o
  -3   4   5     7501.06     7208.06    116.90 o
  -2   4   5     5121.09     4054.45     80.07 o
  -1   4   5      118.45      625.01     36.64 o
   0   4   5     1709.98     2233.67     54.86 o
   1   4   5      650.04      795.44     34.41 o
   2   4   5     3942.28     3240.87     59.58 o
   3   4   5    30244.49    30719.97    362.10 o
   4   4   5    15751.41    15237.44    180.42 o
   5   4   5    21272.25    21681.03    305.73 o
   6   4   5        0.59        1.05     44.57 o
   7   4   5     6561.45     6347.69    119.41 o
   8   4   5     1247.30     1047.18     55.33 o
   9   4   5      165.07      120.92     44.26 o
  10   4   5       46.17      -44.32     44.32 o
  11   4   5      812.26      793.74     57.97 o
  12   4   5      769.88      521.80     59.28 o
  13   4   5      277.84      141.17     58.28 o
  14   4   5      915.78     1189.66     84.09 o
  15   4   5      305.46      329.40     81.33 o
  16   4   5      125.89       52.72     80.72 o
  17   4   5      606.50      744.44     94.23 o
  18   4   5      239.43      302.46     89.53 o
  19   4   5        3.15       36.66     88.10 o
  20   4   5       88.34      239.97     94.37 o
  21   4   5      776.82      947.56    141.41 o
  22   4   5       69.95      101.62    201.15 o
 -24   5   5        0.62     -125.32    125.32 o
 -23   5   5       64.02       86.58    123.37 o
 -22   5   5       96.57      249.09    108.15 o
 -21   5   5      191.04       72.77     99.24 o
 -20   5   5       57.07       99.93     95.94 o
 -19   5   5      544.95      764.87    104.35 o
 -18   5   5      466.52      518.92    105.70 o
 -17   5   5     2696.59     2865.85    130.34 o
 -16   5   5      600.86      494.45     90.43 o
 -15   5   5       29.35       87.75     58.62 o
 -14   5   5     1276.95     1065.28     69.62 o
 -13   5   5      458.38      506.22     56.88 o
 -12   5   5      369.33      365.93     64.37 o
 -11   5   5      520.30      794.51     68.40 o
 -10   5   5     6920.99     7051.85    141.61 o
  -9   5   5       47.22       -0.99     65.70 o
  -8   5   5      295.03      327.96     43.58 o
  -7   5   5     8457.38     6756.30    120.68 o
  -6   5   5     4978.37     4984.26     98.85 o
  -5   5   5    20615.33    19620.27    275.01 o
  -4   5   5      484.04      554.60     42.32 o
  -3   5   5     1526.58     1438.64     47.95 o
  -2   5   5     2705.28     1313.31     46.01 o
  -1   5   5      413.93      545.84     38.72 o
   0   5   5     4193.11     2740.14     58.87 o
   1   5   5      752.73      320.36     30.47 o
   2   5   5      108.19      273.67     38.51 o
   3   5   5     2333.44     2119.89     49.35 o
   4   5   5       29.17       64.11     29.01 o
   5   5   5     2675.51     2471.76     57.88 o
   6   5   5      464.58      433.41     48.07 o
   7   5   5      247.19      531.66     58.96 o
   8   5   5      515.31      435.34     48.06 o
   9   5   5     1564.19     1117.18     58.48 o
  10   5   5      171.17      106.45     47.92 o
  11   5   5      655.21      571.31     70.07 o
  12   5   5      165.35       63.59     74.01 o
  13   5   5      102.21       45.71     62.13 o
  14   5   5      143.78      210.62     63.16 o
  15   5   5        4.49      -33.84     76.87 o
  16   5   5        1.27      -36.99     78.95 o
  17   5   5       22.83      -11.85     82.39 o
  18   5   5       29.91      -67.56     83.04 o
  19   5   5       48.54       17.17     89.01 o
  20   5   5       40.84       18.25    101.58 o
  21   5   5        8.52       -2.52    125.86 o
  22   5   5       55.26      -35.96    155.98 o
 -24   6   5       65.44     -148.71    154.44 o
 -23   6   5      414.49      427.69    116.84 o
 -22   6   5        5.06      -97.51     97.51 o
 -21   6   5      126.28      249.68    101.48 o
 -20   6   5      657.57      854.24    108.85 o
 -19   6   5       30.64        7.80     90.10 o
 -18   6   5      161.57      334.38     91.99 o
 -17   6   5     1380.66     1345.11    106.38 o
 -16   6   5      706.82      921.38     87.05 o
 -15   6   5     1036.69     1301.47     98.63 o
 -14   6   5      240.65      338.58     61.32 o
 -13   6   5     2654.84     2640.95     90.94 o
 -12   6   5       67.27      100.87     49.18 o
 -11   6   5     2605.71     2835.84     87.43 o
 -10   6   5      923.95      736.66     44.95 o
  -9   6   5        3.80      -29.34     33.68 o
  -8   6   5    35286.10    31761.22    405.29 o
  -7   6   5      131.92      -29.89     41.82 o
  -6   6   5      891.80     1064.49     63.72 o
  -5   6   5     4250.76     3835.21     83.36 o
  -4   6   5     8436.01     8351.92    134.00 o
  -3   6   5       14.14       62.40     39.69 o
  -2   6   5     2693.04     2339.06     61.15 o
  -1   6   5    25563.73    20906.12    289.67 o
   0   6   5     2499.26     2629.36     58.58 o
   1   6   5      273.33      403.50     31.30 o
   2   6   5     1642.93     2416.41     62.06 o
   3   6   5     2722.18     2306.79     54.68 o
   4   6   5      928.37      834.14     34.88 o
   5   6   5      534.17      651.64     37.28 o
   6   6   5     3730.79     3689.64     78.47 o
   7   6   5        5.01       50.94     42.63 o
   8   6   5      491.25      649.44     52.26 o
   9   6   5       87.99      108.89     45.66 o
  10   6   5       18.73      -39.15     48.06 o
  11   6   5      579.59      502.17     61.87 o
  12   6   5        9.64      -30.23     55.02 o
  13   6   5        0.11      -58.12     58.12 o
  14   6   5      348.58      455.52    106.69 o
  15   6   5      246.09       49.48     78.61 o
  16   6   5       78.34      133.30    100.24 o
  17   6   5        0.03      -81.25     81.25 o
  18   6   5        0.37      -17.67     87.38 o
  19   6   5        4.52      -38.32     98.31 o
  20   6   5      229.03      226.38    122.30 o
  21   6   5      101.99      203.25    127.05 o
  22   6   5       98.33      207.93    156.02 o
 -24   7   5       54.26      115.93    130.06 o
 -23   7   5      154.69       41.24    147.60 o
 -22   7   5        1.48      -87.00     98.16 o
 -21   7   5       29.52      -46.49     99.78 o
 -20   7   5        7.47       22.14     96.62 o
 -19   7   5       11.48      -77.68     87.95 o
 -18   7   5      115.03       44.37    108.88 o
 -17   7   5      142.98       19.53    128.80 o
 -16   7   5       53.76      -15.83     65.71 o
 -15   7   5        7.26       18.74     63.86 o
 -14   7   5     4239.91     3526.79    109.99 o
 -13   7   5     1612.42     1812.63     80.40 o
 -12   7   5       80.09      -30.49     51.48 o
 -11   7   5     1589.34     1892.53     57.25 o
 -10   7   5      215.20      157.84     36.18 o
  -9   7   5      202.13      130.35     42.08 o
  -8   7   5       79.71      165.68     42.43 o
  -7   7   5       26.59       19.27     42.56 o
  -6   7   5     1054.26      966.62     62.73 o
  -5   7   5       11.26       25.72     37.08 o
  -4   7   5     2169.44     1970.10     58.68 o
  -3   7   5     8170.55     7741.33    126.93 o
  -2   7   5    23364.92    24175.00    332.63 o
  -1   7   5    16212.08    15190.39    219.59 o
   0   7   5      156.75      168.76     30.74 o
   1   7   5     2959.72     2783.69     64.12 o
   2   7   5    14252.35    14636.84    237.20 o
   3   7   5       13.62      -31.58     51.23 o
   4   7   5      842.77      830.19     55.19 o
   5   7   5     2284.28     2587.72     60.86 o
   6   7   5      782.96      980.71     40.35 o
   7   7   5     2252.68     2468.02     64.26 o
   8   7   5       12.36       61.69     47.47 o
   9   7   5       76.22      -31.83     45.71 o
  10   7   5      295.08      497.06     55.49 o
  11   7   5      119.59      -34.75     70.34 o
  12   7   5       17.89       44.57     56.76 o
  13   7   5      158.04      241.12     74.65 o
  14   7   5      375.17      275.86     67.29 o
  15   7   5        9.32      -57.91     89.32 o
  16   7   5     1102.99     1248.22    118.13 o
  17   7   5      313.15      283.68     87.11 o
  18   7   5        5.76        0.76     85.27 o
  19   7   5      946.55      616.29    112.38 o
  20   7   5      300.80      250.91    107.57 o
  21   7   5      176.92      182.30    127.56 o
  22   7   5      431.11      531.71    162.36 o
 -24   8   5        2.38      -83.67    131.34 o
 -23   8   5      503.03      753.37    140.42 o
 -22   8   5       50.63     -116.48    116.48 o
 -21   8   5       36.64       67.06    101.58 o
 -20   8   5      464.81      359.69     99.79 o
 -19   8   5       25.39      -49.05     89.36 o
 -18   8   5      232.21      276.63     93.14 o
 -17   8   5      360.73      254.85     89.74 o
 -16   8   5     3913.63     4121.08    150.36 o
 -15   8   5     1397.43     1200.00     81.04 o
 -14   8   5     2199.53     2610.23    106.93 o
 -13   8   5      773.03      723.24     64.05 o
 -12   8   5       39.81       54.37     44.62 o
 -11   8   5     5697.94     6058.29    119.82 o
 -10   8   5     2444.51     2114.98     69.70 o
  -9   8   5        0.62       30.15     45.25 o
  -8   8   5     3460.87     2888.12     75.84 o
  -7   8   5      588.54      390.11     44.19 o
  -6   8   5       69.41      133.69     52.20 o
  -5   8   5     1677.37     2017.41     74.98 o
  -4   8   5     3745.00     2481.73     79.19 o
  -3   8   5        0.13       87.20     42.31 o
  -2   8   5    10326.93     9705.49    152.83 o
  -1   8   5       18.61      137.46     38.14 o
   0   8   5      230.37      740.35     38.39 o
   1   8   5     6897.01     7235.40    112.64 o
   2   8   5      577.71      607.34     57.30 o
   3   8   5     3018.49     2405.66     76.58 o
   4   8   5       39.36        5.54     48.07 o
   5   8   5      411.47      366.69     48.86 o
   6   8   5     1007.52     1052.63     41.60 o
   7   8   5      675.52      875.06     44.36 o
   8   8   5     2983.87     2975.04     93.63 o
   9   8   5      494.23      898.13     60.18 o
  10   8   5      585.54      540.50     38.25 o
  11   8   5      310.78      242.94     42.00 o
  12   8   5     2387.95     2560.49     89.86 o
  13   8   5      129.91      140.72     64.44 o
  14   8   5      181.98      235.26     68.13 o
  15   8   5      862.23      856.01     89.44 o
  16   8   5       38.76      135.40     82.93 o
  17   8   5      377.54      445.82     90.67 o
  18   8   5      241.65      124.05    101.18 o
  19   8   5        0.00      -80.74     98.14 o
  20   8   5      364.57      376.91    111.14 o
  21   8   5       87.16      -19.72    124.74 o
  22   8   5      148.81      202.93    176.10 o
 -24   9   5       73.66      144.39    137.82 o
 -23   9   5       42.05     -123.85    123.85 o
 -22   9   5       14.70       42.43    124.50 o
 -21   9   5      107.09      -70.46    115.89 o
 -20   9   5       83.75      266.61    100.66 o
 -19   9   5        1.94      -89.08     89.08 o
 -18   9   5      129.53      100.77    134.74 o
 -17   9   5     2313.04     2590.55    208.88 o
 -16   9   5      211.23       89.16     70.28 o
 -15   9   5       51.86      -82.90     82.90 o
 -14   9   5     1757.91     1831.91     73.62 o
 -13   9   5     2641.38     2433.33    117.08 o
 -12   9   5       13.97       17.46     46.77 o
 -11   9   5        1.13       40.09     44.13 o
 -10   9   5     2163.43     2132.81     70.95 o
  -9   9   5     2738.24     2096.25     68.66 o
  -8   9   5        0.60       41.29     44.99 o
  -7   9   5        0.34      108.20     55.40 o
  -6   9   5     2483.43     2991.52     93.87 o
  -5   9   5     3279.45     3431.15    100.03 o
  -4   9   5       56.84      -51.89     51.89 o
  -3   9   5      878.55      747.06     63.28 o
  -2   9   5      667.26      245.03     43.09 o
  -1   9   5     2941.11     2702.69    106.40 o
   0   9   5      732.86      706.57     41.75 o
   1   9   5     3061.12     4051.68     80.23 o
   2   9   5     1252.07     1379.37     69.10 o
   3   9   5        2.85      -21.88     49.86 o
   4   9   5     4467.78     3334.04     89.19 o
   5   9   5      273.85      316.35     50.69 o
   6   9   5      672.67      816.93     53.31 o
   7   9   5      223.46      202.70     31.77 o
   8   9   5     3402.59     3482.75     78.84 o
   9   9   5     1128.65     1271.17     70.50 o
  10   9   5      609.51      566.08     46.98 o
  11   9   5     2041.60     2041.83     68.90 o
  12   9   5      223.14      161.26     46.94 o
  13   9   5     2533.00     2337.54     92.90 o
  14   9   5       72.07       -0.14     66.87 o
  15   9   5      312.28      238.65     70.10 o
  16   9   5       48.89       33.17     79.83 o
  17   9   5      104.38       31.52    136.83 o
  18   9   5      386.70       44.68    119.93 o
  19   9   5       36.20       -1.33    101.92 o
  20   9   5      186.48      163.07    111.19 o
  21   9   5      278.08      374.62    130.83 o
 -24  10   5       68.31      367.76    142.90 o
 -23  10   5      301.26      215.58    135.70 o
 -22  10   5       20.51        2.67    119.17 o
 -21  10   5       47.28      -22.16    157.16 o
 -20  10   5      209.54      229.70    119.48 o
 -19  10   5       77.48      -87.51     87.51 o
 -18  10   5      166.98      228.70     88.68 o
 -17  10   5       44.98       25.93     82.53 o
 -16  10   5       75.77       88.05     98.87 o
 -15  10   5      688.85      771.83     99.43 o
 -14  10   5        4.68      -36.46     55.26 o
 -13  10   5      454.32      309.57     68.39 o
 -12  10   5      468.05      684.05     58.99 o
 -11  10   5        0.99      -44.46     44.46 o
 -10  10   5      750.22      589.25     59.43 o
  -9  10   5     4731.92     5000.81    105.31 o
  -8  10   5      210.75      307.98     54.65 o
  -7  10   5      275.65      508.83     57.57 o
  -6  10   5       52.31      -52.63     52.63 o
  -5  10   5     1182.44     1533.80     72.73 o
  -4  10   5       36.74       37.15     54.41 o
  -3  10   5       12.03       42.79     39.94 o
  -2  10   5      423.09      345.29     46.54 o
  -1  10   5     1403.54     1653.86     61.64 o
   0  10   5        0.77       17.59     37.79 o
   1  10   5      125.79      128.19     34.61 o
   2  10   5       41.09      102.54     61.69 o
   3  10   5      213.71      170.26     54.33 o
   4  10   5     2728.54     1989.98     72.41 o
   5  10   5      171.51      356.28     49.59 o
   6  10   5      165.36       73.54     50.99 o
   7  10   5     2177.05     2113.51    122.46 o
   8  10   5     1506.35     1419.35     54.42 o
   9  10   5     1812.95     1777.55     62.07 o
  10  10   5       21.27       37.43     43.53 o
  11  10   5     1871.12     2304.31     75.16 o
  12  10   5     1576.87     1777.45     69.66 o
  13  10   5       78.01       -4.09     63.36 o
  14  10   5     1140.05     1424.93    117.09 o
  15  10   5      255.56      255.20     70.93 o
  16  10   5      527.79      799.07    121.46 o
  17  10   5      368.48      292.43    101.08 o
  18  10   5       34.48       36.43    102.32 o
  19  10   5       17.84      -43.08    103.25 o
  20  10   5       79.78      267.11    111.00 o
  21  10   5      346.66      727.89    140.68 o
 -24  11   5      119.76       -7.47    286.79 o
 -23  11   5      258.89      582.34    153.04 o
 -22  11   5       81.42       18.02    131.55 o
 -21  11   5      401.50      290.41    126.93 o
 -20  11   5      207.47      299.13    134.35 o
 -19  11   5      290.03      178.13    134.19 o
 -18  11   5       25.60      -62.45     85.43 o
 -17  11   5      154.89      146.81     88.53 o
 -16  11   5      412.07      313.17     75.30 o
 -15  11   5     1373.15     1547.35     89.81 o
 -14  11   5     2112.53     1904.59     80.63 o
 -13  11   5      181.94      229.63     56.76 o
 -12  11   5      281.69      324.61     59.94 o
 -11  11   5       27.92      -44.89     44.89 o
 -10  11   5     3753.00     3257.47     85.87 o
  -9  11   5      537.32      530.11     60.45 o
  -8  11   5      191.32      177.93     53.96 o
  -7  11   5      296.72      476.27     57.80 o
  -6  11   5      616.32      883.76     64.37 o
  -5  11   5       70.73       77.77     68.23 o
  -4  11   5     2982.24     3518.90    100.67 o
  -3  11   5     2080.19     1937.11     63.81 o
  -2  11   5      103.59      120.91     45.43 o
  -1  11   5       20.97       -5.45     44.53 o
   0  11   5     3082.22     3021.31     80.77 o
   1  11   5       20.20       48.09     35.49 o
   2  11   5     1949.17     1622.47     79.80 o
   3  11   5      858.59      696.70     55.59 o
   4  11   5     2220.09     2110.77     73.35 o
   5  11   5     3974.77     3993.62     99.70 o
   6  11   5     2535.74     2824.80     83.19 o
   7  11   5       58.65       73.15     46.94 o
   8  11   5     1176.15     1184.81     85.10 o
   9  11   5      118.74       78.51     34.81 o
  10  11   5      854.30     1206.55     58.55 o
  11  11   5     1280.13     1462.50     64.32 o
  12  11   5      180.09      157.67     52.33 o
  13  11   5       57.67       62.93     65.30 o
  14  11   5       82.28      -21.07     77.71 o
  15  11   5       50.21       14.60     79.69 o
  16  11   5      288.50      142.02     96.61 o
  17  11   5       14.13       87.15     99.99 o
  18  11   5       31.19      211.11    107.25 o
  19  11   5      207.16      332.36    121.31 o
  20  11   5      308.34      394.15    120.64 o
  21  11   5       64.00      125.16    128.85 o
 -23  12   5       35.94       81.48    132.49 o
 -22  12   5        1.25        8.79    202.20 o
 -21  12   5      252.17      135.69    129.40 o
 -20  12   5       64.62      280.31    124.02 o
 -19  12   5      230.68       14.26    114.06 o
 -18  12   5      322.66       64.65    111.17 o
 -17  12   5      362.70      359.68     91.87 o
 -16  12   5     1109.21     1237.11    116.70 o
 -15  12   5       58.95      -10.96     60.47 o
 -14  12   5     1002.02      942.08     70.39 o
 -13  12   5     2172.24     2396.83     97.14 o
 -12  12   5       32.73       64.00     53.32 o
 -11  12   5     2477.94     2815.03     92.12 o
 -10  12   5        1.68      -16.05     45.70 o
  -9  12   5      280.77      269.94     58.42 o
  -8  12   5      180.13       84.39     53.34 o
  -7  12   5     2344.81     2542.37     87.93 o
  -6  12   5     1980.24     1666.29     78.37 o
  -5  12   5       65.41       -8.29     52.38 o
  -4  12   5     3275.79     2417.53     84.90 o
  -3  12   5       72.71       73.14     40.91 o
  -2  12   5     1229.34      796.04     53.11 o
  -1  12   5     9229.78     8657.11    149.75 o
   0  12   5      639.76      925.75     55.21 o
   1  12   5    14649.69    13174.97    187.45 o
   2  12   5      959.36     1110.46     62.78 o
   3  12   5      475.04      465.27     55.47 o
   4  12   5     1760.67     1810.58     85.51 o
   5  12   5     2656.33     2981.91     85.99 o
   6  12   5     1792.73     1932.94     71.53 o
   7  12   5      737.44      750.21     64.40 o
   8  12   5     4573.63     4060.96    104.65 o
   9  12   5       96.95      141.15     65.48 o
  10  12   5      129.66      224.36     46.97 o
  11  12   5       32.63       95.55     55.77 o
  12  12   5     3232.20     3296.76     91.42 o
  13  12   5     1260.49     1296.91     94.25 o
  14  12   5       10.21      -75.65     75.65 o
  15  12   5      285.64      175.08     82.72 o
  16  12   5      228.19      140.18    121.65 o
  17  12   5      292.71      238.29    104.16 o
  18  12   5       61.86       86.46    102.15 o
  19  12   5      422.92      430.88    114.55 o
  20  12   5      293.25      250.26    112.20 o
  21  12   5      494.25      340.92    134.63 o
 -23  13   5       72.54      205.29    177.68 o
 -22  13   5      128.11       94.25    216.65 o
 -21  13   5      178.27      133.28    127.38 o
 -20  13   5       41.94       41.47    119.99 o
 -19  13   5       36.70      274.80    118.00 o
 -18  13   5      131.94      124.51    111.73 o
 -17  13   5        8.42       59.36     88.89 o
 -16  13   5      708.72     1025.49    104.38 o
 -15  13   5      864.61     1119.66     99.54 o
 -14  13   5      164.22      225.05     61.30 o
 -13  13   5      105.57        3.56     54.40 o
 -12  13   5     2552.35     2652.00     86.82 o
 -11  13   5     1256.52     1213.09     62.29 o
 -10  13   5     1732.91     1789.66     85.37 o
  -9  13   5     1361.70     1373.59     74.42 o
  -8  13   5     1434.00     1470.73     79.23 o
  -7  13   5     4018.87     3781.08    109.06 o
  -6  13   5      517.66      334.93     57.69 o
  -5  13   5     4723.94     3696.84    126.07 o
  -4  13   5      204.55      135.71     54.12 o
  -3  13   5     1633.71     1790.78     63.54 o
  -2  13   5     5585.14     5678.81    114.84 o
  -1  13   5     8095.75     7461.88    136.03 o
   0  13   5        0.39      -41.71     43.44 o
   1  13   5      224.13      447.05     50.93 o
   2  13   5     3439.26     2729.49     84.38 o
   3  13   5       33.60      128.52     49.84 o
   4  13   5     2500.23     2733.53     86.62 o
   5  13   5      862.60      936.88     61.28 o
   6  13   5      255.51      235.43     56.50 o
   7  13   5      135.96       80.75     52.71 o
   8  13   5      757.89      783.04     62.89 o
   9  13   5      407.94      232.83     56.49 o
  10  13   5        7.12      -28.23     64.13 o
  11  13   5     3635.25     3370.52     91.15 o
  12  13   5        3.95      -12.61     59.36 o
  13  13   5       34.12      -19.01     76.36 o
  14  13   5     1229.25     1211.38     96.19 o
  15  13   5       38.94      211.66     83.81 o
  16  13   5       51.71      142.47     97.19 o
  17  13   5      236.62      225.28    101.92 o
  18  13   5        0.48       29.30    104.55 o
  19  13   5       46.99      -54.34    105.99 o
  20  13   5       16.47      -80.82    124.42 o
  21  13   5      227.28      418.14    161.87 o
 -23  14   5        0.91       13.98    137.48 o
 -22  14   5      125.25       45.18    159.27 o
 -21  14   5       91.21      342.60    155.09 o
 -20  14   5       21.98      -52.30    121.11 o
 -19  14   5       21.70      180.19    119.54 o
 -18  14   5      235.49      169.56    115.05 o
 -17  14   5        5.68      -41.11     90.53 o
 -16  14   5      120.75      222.72     91.81 o
 -15  14   5      207.36      203.87     76.54 o
 -14  14   5       21.14      -55.20     79.26 o
 -13  14   5     1646.93     1660.94     94.30 o
 -12  14   5      846.42      882.11     67.70 o
 -11  14   5      916.59      780.07     77.91 o
 -10  14   5      709.20      964.62     75.87 o
  -9  14   5      210.76       70.10     59.59 o
  -8  14   5        8.50      -38.98     56.08 o
  -7  14   5        9.35        7.28     54.28 o
  -6  14   5      158.24       34.35     54.23 o
  -5  14   5     1545.94     1599.76     75.06 o
  -4  14   5        2.64      -34.76     54.22 o
  -3  14   5     1790.39     1878.44     71.16 o
  -2  14   5     1134.64     1218.06     58.33 o
  -1  14   5      737.79      754.27     52.79 o
   0  14   5      193.89      229.30     47.42 o
   1  14   5      481.09      460.97     45.96 o
   2  14   5      492.51      596.17     59.14 o
   3  14   5     3160.24     3238.51     93.65 o
   4  14   5      119.69      166.92     51.64 o
   5  14   5        4.93      -28.32     51.35 o
   6  14   5      968.12      955.92     65.65 o
   7  14   5       23.81        0.42     52.58 o
   8  14   5        0.02      -37.27     54.04 o
   9  14   5      227.53      415.87     60.69 o
  10  14   5       18.43      -57.36     57.36 o
  11  14   5       17.10       32.64     60.98 o
  12  14   5      313.25      254.14     64.24 o
  13  14   5      271.01      401.81     87.83 o
  14  14   5        1.31      -41.99     79.53 o
  15  14   5      715.93      818.47     93.56 o
  16  14   5      306.00      241.06    102.57 o
  17  14   5      210.96      268.07    108.74 o
  18  14   5        1.12      -76.25    106.59 o
  19  14   5      120.38      227.48    109.64 o
  20  14   5       42.50       41.75    127.21 o
 -23  15   5        2.98      192.88    282.41 o
 -22  15   5      147.74      205.69    137.74 o
 -21  15   5       88.83      -81.15    121.47 o
 -20  15   5       34.32      177.92    125.30 o
 -19  15   5       12.51       11.99    113.89 o
 -18  15   5      103.94      168.86    118.93 o
 -17  15   5      149.60     -126.79    126.79 o
 -16  15   5      742.72      871.69    101.51 o
 -15  15   5     1868.46     1930.98    103.19 o
 -14  15   5       50.97      145.69     77.43 o
 -13  15   5       62.25      -35.45     73.32 o
 -12  15   5      845.54      820.84     83.45 o
 -11  15   5        0.54       91.36     80.20 o
 -10  15   5      358.58      616.01     74.55 o
  -9  15   5      823.81      652.77     71.11 o
  -8  15   5      640.54      566.83     94.71 o
  -7  15   5      428.82      338.23     66.16 o
  -6  15   5     1367.80     1333.12     72.39 o
  -5  15   5     1218.33      935.94     67.44 o
  -4  15   5      883.69      918.91     67.26 o
  -3  15   5     1039.52      900.36     52.88 o
  -2  15   5      565.16      531.28     51.08 o
  -1  15   5        2.48      -38.49     44.35 o
   0  15   5     4838.19     4304.99    100.34 o
   1  15   5        2.31      -39.61     39.61 o
   2  15   5     1405.55     1443.44     58.72 o
   3  15   5     1424.68     1180.20     67.08 o
   4  15   5      371.29      453.87     57.83 o
   5  15   5     2718.36     2665.65    113.49 o
   6  15   5        6.95      179.05     56.79 o
   7  15   5      934.10      762.46     69.88 o
   8  15   5     1056.61      947.45     82.24 o
   9  15   5      783.62      730.95     69.55 o
  10  15   5     2526.89     2167.23     91.63 o
  11  15   5      526.53      610.40     93.44 o
  12  15   5      992.39      971.16     75.91 o
  13  15   5      370.85      254.64     82.76 o
  14  15   5     1969.92     2130.61    112.79 o
  15  15   5       40.32       12.72     83.45 o
  16  15   5       16.91        0.15     86.76 o
  17  15   5      354.78      357.45    109.83 o
  18  15   5      360.34      527.30    115.02 o
  19  15   5      192.23      238.79    145.78 o
  20  15   5       84.17      442.01    167.70 o
 -22  16   5       90.35      137.30    149.49 o
 -21  16   5       10.13      -53.55    125.88 o
 -20  16   5        1.12        5.09    175.46 o
 -19  16   5        5.17     -115.44    115.44 o
 -18  16   5        1.43     -113.60    113.60 o
 -17  16   5       48.32       32.42     92.00 o
 -16  16   5        3.77      -10.14     88.80 o
 -15  16   5      238.37      265.92     81.08 o
 -14  16   5       87.98      -51.22     74.56 o
 -13  16   5       18.55      100.73     76.38 o
 -12  16   5       85.75       45.64     72.83 o
 -11  16   5      327.76      210.47     71.08 o
 -10  16   5      106.45      -46.08     71.09 o
  -9  16   5      597.39      522.86     94.14 o
  -8  16   5      277.01      170.95     63.33 o
  -7  16   5     1118.64     1322.38     78.19 o
  -6  16   5     1465.65     1078.66     72.03 o
  -5  16   5       17.69      -54.19     54.19 o
  -4  16   5      310.73      296.98     58.95 o
  -3  16   5      739.07      815.00     52.82 o
  -2  16   5       55.34       14.11     45.44 o
  -1  16   5      344.61      350.42     48.67 o
   0  16   5      489.69      484.96     47.37 o
   1  16   5      347.45      271.88     44.49 o
   2  16   5     2635.54     2967.86     77.18 o
   3  16   5      354.54      239.13     57.60 o
   4  16   5      250.58      318.79     57.44 o
   5  16   5      159.13      174.31     55.89 o
   6  16   5     2314.30     1823.90     80.13 o
   7  16   5     1979.58     1824.66     82.82 o
   8  16   5       22.17       93.72     67.24 o
   9  16   5      415.41      544.01     69.51 o
  10  16   5     1327.40     1450.40     82.62 o
  11  16   5      146.96        2.77     63.02 o
  12  16   5      437.22      515.66     72.25 o
  13  16   5       75.17      105.52     82.28 o
  14  16   5      103.55       65.96     83.51 o
  15  16   5       24.69       69.75    112.89 o
  16  16   5       96.69       -6.12     89.11 o
  17  16   5       28.76       32.46    102.83 o
  18  16   5        2.33     -102.01    102.01 o
  19  16   5        7.86       35.40    149.70 o
  20  16   5      199.62      267.26    261.62 o
 -22  17   5      181.69      352.89    150.68 o
 -21  17   5      265.57      503.51    157.92 o
 -20  17   5        3.09     -107.34    123.54 o
 -19  17   5      367.73      478.49    131.68 o
 -18  17   5      631.62      751.35    128.23 o
 -17  17   5       79.95       57.95     94.92 o
 -16  17   5       64.32       26.12     92.81 o
 -15  17   5       19.95      -63.38     78.78 o
 -14  17   5     1169.36      904.10     91.01 o
 -13  17   5      737.99      655.90    106.24 o
 -12  17   5       97.18      -10.76     74.07 o
 -11  17   5      179.85      211.15     76.18 o
 -10  17   5       30.07      -69.59     69.59 o
  -9  17   5     1007.65      960.97     82.09 o
  -8  17   5      509.04      559.59     72.21 o
  -7  17   5     1881.50     1945.24     95.52 o
  -6  17   5     2262.15     2647.59    109.10 o
  -5  17   5     1145.26     1404.12     78.53 o
  -4  17   5      142.63      166.57     56.72 o
  -3  17   5     1663.89     1558.72     63.86 o
  -2  17   5        5.15      -36.84     45.17 o
  -1  17   5     1210.94     1191.78     63.22 o
   0  17   5       14.81       -2.17     43.14 o
   1  17   5       84.91       10.05     43.18 o
   2  17   5        0.15      -39.57     39.57 o
   3  17   5      324.32      314.57     60.09 o
   4  17   5        0.05      -45.32     55.54 o
   5  17   5       40.86       38.02     59.44 o
   6  17   5       81.42       75.37     61.12 o
   7  17   5      415.70      478.50     68.16 o
   8  17   5       32.21      -21.04     62.86 o
   9  17   5        0.05      -61.38     61.38 o
  10  17   5      364.77      434.34     87.50 o
  11  17   5      360.08      375.00     68.94 o
  12  17   5       27.22      -65.82     65.82 o
  13  17   5       43.26       29.21     81.59 o
  14  17   5       40.01      -29.48     97.52 o
  15  17   5      222.49      205.83     88.59 o
  16  17   5       21.44      -18.85     90.76 o
  17  17   5       33.04      -69.17    102.88 o
  18  17   5       39.21       -9.81    109.20 o
  19  17   5       20.15       81.50    111.76 o
 -21  18   5       58.58      296.53    136.02 o
 -20  18   5      161.03      155.75    132.88 o
 -19  18   5       92.38      121.20    124.18 o
 -18  18   5      122.19      135.71    132.39 o
 -17  18   5        5.36        4.12     97.23 o
 -16  18   5      340.32      498.30    103.80 o
 -15  18   5      814.16      872.74    101.85 o
 -14  18   5       31.31      -38.34     80.37 o
 -13  18   5      792.18      747.59     89.94 o
 -12  18   5     1599.41     1505.01    108.75 o
 -11  18   5     1707.30     1807.45    101.11 o
 -10  18   5      792.67      859.93    132.77 o
  -9  18   5      155.72      139.30     73.39 o
  -8  18   5      251.70      227.25     69.92 o
  -7  18   5      108.49       16.05     65.06 o
  -6  18   5       83.50      -15.06     62.88 o
  -5  18   5       28.24       89.42     72.45 o
  -4  18   5      331.64      321.21     78.97 o
  -3  18   5       26.72      -22.36     46.86 o
  -2  18   5      578.68      470.15     55.23 o
  -1  18   5     1361.21     1643.92     96.65 o
   0  18   5       86.07       62.24     70.29 o
   1  18   5      275.81      478.18     50.36 o
   2  18   5     1096.79     1503.29     63.21 o
   3  18   5       15.98       41.36     56.84 o
   4  18   5       17.60       53.04     61.04 o
   5  18   5      133.18       31.30     62.84 o
   6  18   5        5.74      -63.50     63.50 o
   7  18   5       84.14      163.41     65.98 o
   8  18   5      377.14      372.48     70.53 o
   9  18   5      432.02      716.01     76.42 o
  10  18   5      243.99      179.79     68.76 o
  11  18   5      322.27      278.51     69.18 o
  12  18   5       76.06       14.04     68.45 o
  13  18   5      179.87       53.16     92.06 o
  14  18   5       38.83        0.58     86.82 o
  15  18   5      111.13      125.76     87.96 o
  16  18   5        2.01        3.94     90.67 o
  17  18   5       18.33       -1.09    115.66 o
  18  18   5      542.39      537.84    117.93 o
  19  18   5       59.70     -101.38    113.78 o
 -21  19   5      400.73      395.84    239.89 o
 -20  19   5        0.02     -121.60    121.60 o
 -19  19   5      117.18       44.45    124.84 o
 -18  19   5      195.83      333.36    127.17 o
 -17  19   5       87.78       72.47     96.79 o
 -16  19   5      183.67      170.22    116.37 o
 -15  19   5      451.52      483.73    102.82 o
 -14  19   5       44.37      -79.36     79.36 o
 -13  19   5       65.13      -43.96     80.55 o
 -12  19   5      687.46      618.05     88.81 o
 -11  19   5        2.23       73.40     75.53 o
 -10  19   5      386.55      367.62    122.34 o
  -9  19   5     1015.85     1056.69     86.37 o
  -8  19   5      230.25      111.23     71.93 o
  -7  19   5       23.82       19.73     67.33 o
  -6  19   5      233.41      199.08     71.05 o
  -5  19   5      807.32      849.26     78.14 o
  -4  19   5      803.22      577.90     71.18 o
  -3  19   5       41.04      -50.17     50.17 o
  -2  19   5      601.80      550.54     55.62 o
  -1  19   5      177.50      100.94     51.26 o
   0  19   5      495.35      368.90     54.34 o
   1  19   5      628.40      662.40     62.22 o
   2  19   5      147.41       98.87     48.63 o
   3  19   5       29.39      -10.97     43.85 o
   4  19   5      282.96      173.11     64.43 o
   5  19   5     1420.03     1508.79     84.17 o
   6  19   5     1172.47     1231.33     83.16 o
   7  19   5     2213.61     2519.00    100.14 o
   8  19   5        4.33       49.14     68.88 o
   9  19   5      141.46       57.18     73.71 o
  10  19   5      641.49      707.28     77.94 o
  11  19   5       72.12      111.86     71.93 o
  12  19   5      184.79      235.04     72.18 o
  13  19   5       15.97      -85.50     85.50 o
  14  19   5       14.45      203.07     90.03 o
  15  19   5      256.97      267.92     94.22 o
  16  19   5       48.55      -31.26     94.82 o
  17  19   5      267.26      241.79    111.58 o
  18  19   5       11.04       77.07    112.81 o
  19  19   5       14.20      278.54    132.72 o
 -21  20   5      222.84      426.25    179.80 o
 -20  20   5       25.37       95.91    158.24 o
 -19  20   5       45.21     -118.34    118.34 o
 -18  20   5      172.03       30.70    104.84 o
 -17  20   5       12.32       10.02    100.31 o
 -16  20   5       58.35       54.06     99.87 o
 -15  20   5      136.42      205.92     96.67 o
 -14  20   5       67.27       21.09     84.71 o
 -13  20   5      142.98      109.31     81.08 o
 -12  20   5       22.51       25.52     80.05 o
 -11  20   5      191.94       54.44     80.30 o
 -10  20   5        5.26      -29.74     73.00 o
  -9  20   5      393.77      206.16     79.32 o
  -8  20   5     1906.98     1710.77     99.20 o
  -7  20   5       40.70      -66.82     66.82 o
  -6  20   5       24.19      -64.86     64.86 o
  -5  20   5     1090.41     1415.98     87.66 o
  -4  20   5        2.02       49.46     56.62 o
  -3  20   5      671.78      557.22     57.63 o
  -2  20   5      123.19      182.98     54.66 o
  -1  20   5       57.42        6.05     51.35 o
   0  20   5      486.48      431.14     56.56 o
   1  20   5     3815.82     3858.21    116.39 o
   2  20   5     2375.10     2147.42    101.15 o
   3  20   5        3.09       -1.44     46.47 o
   4  20   5     1013.45      759.73    101.66 o
   5  20   5       13.97       40.38     68.23 o
   6  20   5       27.71       19.58     68.13 o
   7  20   5      139.78       23.23     71.02 o
   8  20   5     1081.14     1173.62     86.95 o
   9  20   5      238.24      219.70     73.94 o
  10  20   5        0.35      -35.98     70.06 o
  11  20   5        6.55       32.25     71.90 o
  12  20   5       14.07       -1.80     71.02 o
  13  20   5      452.47      514.08     95.68 o
  14  20   5       21.99       -6.06    103.26 o
  15  20   5       67.65      -89.58     89.58 o
  16  20   5      256.12      420.22     99.22 o
  17  20   5        4.05     -108.58    108.90 o
  18  20   5        3.82      -86.67    138.08 o
 -20  21   5       22.91       32.25    158.73 o
 -19  21   5        8.24     -108.32    148.23 o
 -18  21   5       15.24      -49.05    105.34 o
 -17  21   5       54.30       84.88    116.52 o
 -16  21   5      187.71      205.70    102.98 o
 -15  21   5       52.85      -14.83     96.69 o
 -14  21   5      335.77      289.91     87.73 o
 -13  21   5       13.72        8.78     83.47 o
 -12  21   5       15.60      -85.91     85.91 o
 -11  21   5      125.55      110.51     78.90 o
 -10  21   5        3.16      -76.67     76.67 o
  -9  21   5       51.73      -77.22     77.22 o
  -8  21   5      124.19      109.86     75.96 o
  -7  21   5     1787.51     1819.47     98.67 o
  -6  21   5        0.20       60.03     76.15 o
  -5  21   5     1186.08     1287.58     89.04 o
  -4  21   5        2.52       13.01     52.27 o
  -3  21   5     1599.50     1741.45     88.05 o
  -2  21   5     1532.24     1567.72     73.44 o
  -1  21   5      209.76      245.78     72.30 o
   0  21   5      873.98      828.97     64.40 o
   1  21   5      841.91      847.17     63.41 o
   2  21   5      327.21      395.50     57.05 o
   3  21   5       38.21       31.26     53.01 o
   4  21   5      159.14      157.62     71.50 o
   5  21   5       23.97       55.18     69.43 o
   6  21   5       97.22       57.02     72.14 o
   7  21   5      895.54     1197.56     86.73 o
   8  21   5       62.00      -72.12     72.12 o
   9  21   5      142.14      141.50     72.94 o
  10  21   5      555.95      405.44     77.59 o
  11  21   5      435.71      297.89     76.07 o
  12  21   5       24.93       74.97     78.87 o
  13  21   5       20.46      -87.64     87.64 o
  14  21   5        4.00       64.44     91.56 o
  15  21   5        8.93      101.03     96.23 o
  16  21   5       79.42       71.89     96.47 o
  17  21   5       21.46      -39.05    110.36 o
  18  21   5       12.72      -54.75    132.97 o
 -20  22   5      500.78      445.73    267.84 o
 -19  22   5       41.00       52.89    150.87 o
 -18  22   5      516.60      625.69    120.87 o
 -17  22   5       87.47      -26.10    111.91 o
 -16  22   5      121.89       96.66    119.65 o
 -15  22   5       69.15      -44.53     95.42 o
 -14  22   5       44.32      -11.53     87.71 o
 -13  22   5      107.08      215.87     85.04 o
 -12  22   5      682.97      858.55     95.49 o
 -11  22   5        1.50      -76.68     76.68 o
 -10  22   5        0.00      -58.06     77.70 o
  -9  22   5      106.79      -77.13     77.13 o
  -8  22   5       70.48      175.08     78.36 o
  -7  22   5      374.63      358.64     82.20 o
  -6  22   5      152.99      111.41     75.32 o
  -5  22   5       81.97       -4.66     72.48 o
  -4  22   5     1075.82     1102.10     92.00 o
  -3  22   5       17.28       89.24     57.11 o
  -2  22   5      116.99       92.22     59.98 o
  -1  22   5        0.38      -55.88     55.88 o
   0  22   5        2.56      -53.78     55.13 o
   1  22   5      351.95      440.51     60.67 o
   2  22   5       21.04       26.48     55.22 o
   3  22   5      559.66      655.48     80.16 o
   4  22   5      690.23      765.12     83.07 o
   5  22   5      253.94      162.36     77.59 o
   6  22   5      729.87      726.55     85.17 o
   7  22   5      139.52      182.10     73.79 o
   8  22   5        1.73      -70.98     70.98 o
   9  22   5       77.45      -72.92     72.92 o
  10  22   5      446.59      574.02     81.17 o
  11  22   5      527.53      668.89     97.10 o
  12  22   5        6.80        2.80     85.70 o
  13  22   5       19.74      -89.23     89.23 o
  14  22   5      512.06      546.95    102.04 o
  15  22   5       18.33      -50.52     94.69 o
  16  22   5       41.46      174.39    109.88 o
  17  22   5       36.62      202.72    137.75 o
 -19  23   5       16.21      -77.97    150.28 o
 -18  23   5       71.35       90.96    129.01 o
 -17  23   5      195.88      175.65    111.58 o
 -16  23   5        0.21      -98.44     98.44 o
 -15  23   5      266.72      390.45    119.56 o
 -14  23   5      863.09     1075.95    126.20 o
 -13  23   5       70.60       35.80     84.08 o
 -12  23   5        0.07       -6.27     82.30 o
 -11  23   5       66.88      -34.40     80.47 o
 -10  23   5       66.49       32.46     81.56 o
  -9  23   5       79.28      113.20     81.01 o
  -8  23   5      349.67      212.64     94.67 o
  -7  23   5      103.98      247.25     81.13 o
  -6  23   5     2544.94     2353.19    110.69 o
  -5  23   5        6.45      -65.71     65.71 o
  -4  23   5     1072.27      918.99     81.67 o
  -3  23   5      893.27      872.84     79.60 o
  -2  23   5       63.44      144.72     62.17 o
  -1  23   5      835.20      691.92     68.38 o
   0  23   5       18.25      -21.68     59.84 o
   1  23   5      358.21      313.96     61.59 o
   2  23   5     1143.02     1383.96     74.86 o
   3  23   5       50.25      -73.38     73.38 o
   4  23   5        1.23      -25.88     72.66 o
   5  23   5        1.95      -19.66     73.61 o
   6  23   5      631.67      528.16     80.41 o
   7  23   5       13.63       14.61     76.58 o
   8  23   5        1.33      -18.26     75.39 o
   9  23   5      348.72      158.66     78.59 o
  10  23   5       48.24      -73.61     73.61 o
  11  23   5       58.13      -11.16     81.68 o
  12  23   5        1.79      -84.06     91.13 o
  13  23   5       15.49       38.04     92.26 o
  14  23   5       25.12       -0.91     94.32 o
  15  23   5      310.33      490.52    137.58 o
  16  23   5      154.51      179.31    114.32 o
  17  23   5       58.37      259.90    158.80 o
 -19  24   5       55.59       50.81    201.99 o
 -18  24   5       54.36      -50.03    127.03 o
 -17  24   5        9.21     -119.75    119.75 o
 -16  24   5        0.70      100.91    103.33 o
 -15  24   5      154.34      -21.71     98.80 o
 -14  24   5       80.66      106.64     90.86 o
 -13  24   5       97.71       13.77     86.22 o
 -12  24   5      222.82      118.71     87.79 o
 -11  24   5      628.38      520.22     96.26 o
 -10  24   5      173.22      180.60     85.86 o
  -9  24   5      305.75       56.45     90.43 o
  -8  24   5      200.41      162.20     82.64 o
  -7  24   5        9.83      -76.25     76.25 o
  -6  24   5        8.58      -16.73     79.03 o
  -5  24   5        8.82      -57.29     68.51 o
  -4  24   5        5.99      -39.93     70.45 o
  -3  24   5      697.33      824.85     79.81 o
  -2  24   5        0.52       47.65     61.88 o
  -1  24   5      520.27      634.03     71.07 o
   0  24   5     2427.17     2651.47    104.93 o
   1  24   5       52.58      152.55     61.94 o
   2  24   5      639.12      695.42     84.73 o
   3  24   5       20.28        9.70     74.20 o
   4  24   5      490.58      363.54     81.13 o
   5  24   5        1.60       48.02     73.43 o
   6  24   5        9.57       14.37     76.64 o
   7  24   5       85.57       58.60     97.29 o
   8  24   5     1144.43      898.19     89.71 o
   9  24   5     1133.51     1650.53    100.88 o
  10  24   5       43.25       17.52     78.95 o
  11  24   5       14.02      -27.33     78.45 o
  12  24   5      393.10      461.18    100.41 o
  13  24   5        0.64        4.39    127.97 o
  14  24   5        1.04       60.50    110.97 o
  15  24   5        8.92      126.79    112.32 o
  16  24   5        5.83       30.56    116.47 o
 -18  25   5       36.20       76.94    128.85 o
 -17  25   5       26.49       51.62    164.43 o
 -16  25   5        1.83      -74.02    210.25 o
 -15  25   5       15.73      116.33    105.12 o
 -14  25   5      509.50      570.30    154.90 o
 -13  25   5      156.88      164.36     89.54 o
 -12  25   5      329.40      238.58     90.61 o
 -11  25   5       19.08      -81.60     81.60 o
 -10  25   5        0.19      -62.67     82.01 o
  -9  25   5       53.18      183.60     84.91 o
  -8  25   5      323.84      163.51     76.64 o
  -7  25   5        5.68      113.40     75.56 o
  -6  25   5      582.96      594.06     85.42 o
  -5  25   5     1505.07     1352.68    115.45 o
  -4  25   5        0.07      -67.55     72.50 o
  -3  25   5      212.62      166.39     71.74 o
  -2  25   5      315.69      363.21     75.14 o
  -1  25   5      584.25      642.15     72.62 o
   0  25   5     2031.88     1915.44     86.36 o
   1  25   5      585.32      671.45     69.25 o
   2  25   5      208.48      112.40     77.67 o
   3  25   5      619.65      678.18     85.63 o
   4  25   5      119.33       99.55     78.17 o
   5  25   5      791.03      693.90     88.48 o
   6  25   5      558.91      869.92     88.95 o
   7  25   5      112.66        6.81     78.67 o
   8  25   5       86.38       65.00     78.86 o
   9  25   5      108.94       54.99     79.04 o
  10  25   5       25.82       83.39     83.16 o
  11  25   5       96.14       26.39     82.18 o
  12  25   5      221.24      142.32     97.54 o
  13  25   5       48.26       83.78    114.37 o
  14  25   5        0.07      108.04    112.40 o
  15  25   5      191.06      181.46    129.51 o
  16  25   5       28.87       38.14    129.38 o
 -17  26   5        7.98      138.09    126.68 o
 -16  26   5      171.11      268.46    235.03 o
 -15  26   5        1.67     -124.09    124.09 o
 -14  26   5      212.65      291.98     98.80 o
 -13  26   5      448.51      287.70    129.87 o
 -12  26   5        7.12       96.07     89.58 o
 -11  26   5        0.53      -83.66     83.66 o
 -10  26   5      167.20       47.02     85.16 o
  -9  26   5       20.79      114.28     78.86 o
  -8  26   5       49.52       43.22     76.74 o
  -7  26   5        0.32      -18.29     80.65 o
  -6  26   5       40.92        4.55     76.46 o
  -5  26   5        6.84      -55.91     74.06 o
  -4  26   5     1137.91     1106.44    105.83 o
  -3  26   5       40.93      -72.12     74.45 o
  -2  26   5       10.43      -71.45     71.45 o
  -1  26   5     1401.46     1524.56     95.32 o
   0  26   5      276.14      379.37     70.03 o
   1  26   5       24.62       93.04     84.73 o
   2  26   5      263.18      389.34     82.87 o
   3  26   5      781.59      836.03     89.25 o
   4  26   5      180.71       93.70     80.58 o
   5  26   5        0.35      -72.33     77.47 o
   6  26   5        0.69       46.10     79.73 o
   7  26   5      148.22      189.74     82.75 o
   8  26   5     1146.79     1250.43     99.45 o
   9  26   5      101.93      -75.02     81.21 o
  10  26   5       58.63      181.49     86.00 o
  11  26   5        0.05        2.43     82.68 o
  12  26   5       88.03      -16.64    112.45 o
  13  26   5       51.82        9.02    112.34 o
  14  26   5       43.01     -114.72    114.72 o
  15  26   5      307.37      333.10    124.98 o
 -17  27   5        4.43      194.53    160.47 o
 -16  27   5       70.98      -58.60    126.49 o
 -15  27   5       20.66     -118.04    123.27 o
 -14  27   5       21.36       47.28    115.71 o
 -13  27   5       69.17       -2.38     91.41 o
 -12  27   5      101.70      -70.45     91.08 o
 -11  27   5       45.18      -46.04     79.71 o
 -10  27   5      341.48      254.87     83.72 o
  -9  27   5        4.45       28.69    105.85 o
  -8  27   5      140.23      102.95     77.14 o
  -7  27   5      379.77      327.98     81.23 o
  -6  27   5       33.83      122.01     77.61 o
  -5  27   5      263.38      197.14     77.37 o
  -4  27   5       70.05      255.17     77.41 o
  -3  27   5       26.84       48.36     76.02 o
  -2  27   5       34.31       95.74     73.73 o
  -1  27   5       49.21      -71.93     71.93 o
   0  27   5     1427.19     1457.06    117.18 o
   1  27   5      145.98      176.81     82.55 o
   2  27   5      182.62      134.95     80.38 o
   3  27   5      325.03      380.03     84.76 o
   4  27   5       40.47       45.25     79.96 o
   5  27   5       63.50      -79.72     79.72 o
   6  27   5      231.69       90.18     83.15 o
   7  27   5      225.39      132.79    124.29 o
   8  27   5      303.87      281.25     87.72 o
   9  27   5       13.76      -83.21     83.21 o
  10  27   5      189.00      261.27     88.55 o
  11  27   5      175.86      125.47     95.76 o
  12  27   5       30.16      -29.97    132.85 o
  13  27   5        2.41       19.46    116.89 o
  14  27   5        7.55      -58.63    152.64 o
 -16  28   5       31.88      218.29    117.54 o
 -15  28   5      150.17      -90.89    132.85 o
 -14  28   5        0.76      -60.75    107.27 o
 -13  28   5       98.94       95.38    131.61 o
 -12  28   5       12.00        8.37     86.49 o
 -11  28   5       34.46      -18.25     83.68 o
 -10  28   5       60.61       73.32     99.53 o
  -9  28   5        6.25       38.88     80.21 o
  -8  28   5       53.44      -78.82     78.82 o
  -7  28   5       32.20      -74.77     74.77 o
  -6  28   5       29.24      -33.74     77.04 o
  -5  28   5       69.72       15.38     76.07 o
  -4  28   5       12.42        9.45     74.19 o
  -3  28   5        9.70        5.57     73.82 o
  -2  28   5        2.17        2.45     75.63 o
  -1  28   5        0.25      161.35     72.23 o
   0  28   5       44.12      112.27     89.90 o
   1  28   5      180.07      183.80     98.17 o
   2  28   5      907.39      892.43     92.53 o
   3  28   5       66.23      -22.61     80.45 o
   4  28   5        0.34       55.04     82.09 o
   5  28   5        6.84      -11.32     82.38 o
   6  28   5      418.10      430.16     94.65 o
   7  28   5      164.31      189.02     95.97 o
   8  28   5      109.62       73.84     85.07 o
   9  28   5       48.32      -59.86     83.10 o
  10  28   5       53.29       72.06     94.47 o
  11  28   5       85.88       52.07     96.75 o
  12  28   5       29.97      -99.40    115.20 o
  13  28   5       92.03       29.43    120.10 o
  14  28   5       49.22      177.70    156.18 o
 -15  29   5        0.25       15.98    113.12 o
 -14  29   5       10.56       -2.88    122.59 o
 -13  29   5       11.40      122.01    100.87 o
 -12  29   5      466.88      289.47    101.87 o
 -11  29   5       79.24      133.37     96.09 o
 -10  29   5       33.99      -82.68     82.68 o
  -9  29   5       28.44      -40.64     80.74 o
  -8  29   5       50.67       65.37     81.89 o
  -7  29   5       17.24       44.93     80.82 o
  -6  29   5       47.80      -35.77     78.77 o
  -5  29   5      385.06       99.87     80.87 o
  -4  29   5      375.79      362.34     84.63 o
  -3  29   5        0.31      -41.61     76.27 o
  -2  29   5      145.66      159.56     79.24 o
  -1  29   5       59.14      -43.27    105.31 o
   0  29   5      663.01      642.27     98.72 o
   1  29   5        4.01      -86.93     86.93 o
   2  29   5        0.11      -46.70     81.35 o
   3  29   5        6.62      -43.93     82.65 o
   4  29   5       69.23       22.39     84.76 o
   5  29   5        2.17       15.82     84.52 o
   6  29   5      480.96      363.11     92.02 o
   7  29   5      253.89      297.93     90.86 o
   8  29   5       69.02      140.34     90.65 o
   9  29   5      224.56      308.29     99.86 o
  10  29   5       16.52       22.67     96.45 o
  11  29   5        0.58      -21.09    132.77 o
  12  29   5      166.80      246.32    122.98 o
  13  29   5        0.43      197.17    123.93 o
 -14  30   5       32.33      -99.06    111.42 o
 -13  30   5       13.31      -11.23     99.59 o
 -12  30   5       10.94       36.08     99.03 o
 -11  30   5      128.79      108.02     97.84 o
 -10  30   5        9.35       21.85     85.59 o
  -9  30   5      106.26       21.09    123.35 o
  -8  30   5       12.74      -11.98     83.82 o
  -7  30   5       11.49       77.89     83.62 o
  -6  30   5        2.22       40.39     83.43 o
  -5  30   5       30.93      -40.19     81.40 o
  -4  30   5       14.81       40.05     79.26 o
  -3  30   5        0.06       28.84     78.81 o
  -2  30   5      384.60      223.11     94.48 o
  -1  30   5       34.15       29.77     94.16 o
   0  30   5       33.10      118.42     92.04 o
   1  30   5      263.70      289.56    129.17 o
   2  30   5       52.66       85.91     93.22 o
   3  30   5      280.06      201.01     88.66 o
   4  30   5       64.75      104.53     86.00 o
   5  30   5       13.74      -26.55     84.60 o
   6  30   5      171.08      231.94     90.60 o
   7  30   5        6.83       67.36     93.84 o
   8  30   5        8.42       55.01     99.33 o
   9  30   5        6.53      208.92    104.15 o
  10  30   5      215.29      224.92    105.50 o
  11  30   5       33.22      -34.50    116.57 o
  12  30   5       83.90       77.98    123.04 o
 -13  31   5      228.19      112.82    145.62 o
 -12  31   5       65.26      107.80    104.52 o
 -11  31   5       18.53       79.50     99.04 o
 -10  31   5        1.66      -91.81     98.04 o
  -9  31   5      111.15       92.03     89.51 o
  -8  31   5       14.82      -49.83     84.53 o
  -7  31   5      109.46       73.42     85.97 o
  -6  31   5       85.98       85.33     83.92 o
  -5  31   5        0.26       -3.37     81.38 o
  -4  31   5      211.46      292.58     85.79 o
  -3  31   5        1.72      -53.70     93.15 o
  -2  31   5       15.24      -32.97     91.62 o
  -1  31   5       10.59       41.70     91.48 o
   0  31   5       58.83       24.92     92.26 o
   1  31   5       58.81      135.87     96.01 o
   2  31   5       88.80      132.08     96.53 o
   3  31   5      493.69      593.04    110.34 o
   4  31   5        0.08      -83.23     83.23 o
   5  31   5       46.89       89.66     88.65 o
   6  31   5      325.04      298.03     93.66 o
   7  31   5       78.87       46.96     97.20 o
   8  31   5       12.85      -96.70     96.70 o
   9  31   5        0.03      -99.77     99.77 o
  10  31   5       78.42      180.64    106.01 o
  11  31   5       10.37       58.92    122.24 o
 -12  32   5        0.25       26.77    107.49 o
 -11  32   5       64.90      100.93    103.29 o
 -10  32   5      115.97       -9.81    101.03 o
  -9  32   5      107.37       54.14     98.47 o
  -8  32   5        0.05      -84.60     84.60 o
  -7  32   5      191.89      184.67     95.18 o
  -6  32   5      382.56      483.15     94.65 o
  -5  32   5       10.49      -21.64     95.07 o
  -4  32   5       12.87      -91.55     91.55 o
  -3  32   5      569.14      534.89    104.97 o
  -2  32   5        8.16       44.71    155.89 o
  -1  32   5      102.51       95.07     96.49 o
   0  32   5      244.39      195.79    107.60 o
   1  32   5      933.68     1431.64    121.03 o
   2  32   5       79.27      133.71     98.67 o
   3  32   5        7.29       49.55     97.70 o
   4  32   5       33.79       16.22    127.17 o
   5  32   5        5.07     -102.56    102.56 o
   6  32   5       80.94      207.51    102.90 o
   7  32   5       80.21      236.13    102.65 o
   8  32   5        5.47      -41.57     99.85 o
   9  32   5      104.38       10.40    104.54 o
  10  32   5        6.04      -56.41    111.13 o
 -11  33   5       59.84      155.68    110.03 o
 -10  33   5      138.24       52.35    107.21 o
  -9  33   5      176.37      153.09    102.61 o
  -8  33   5       98.78       52.06     88.61 o
  -7  33   5        2.18      -58.45     96.81 o
  -6  33   5        2.80       46.90     87.79 o
  -5  33   5       17.61       20.67     96.37 o
  -4  33   5       67.55      -98.64     98.64 o
  -3  33   5        2.32       63.58     99.31 o
  -2  33   5       58.42      -17.47    117.66 o
  -1  33   5       58.46      -29.69     99.17 o
   0  33   5       94.73      156.56    104.02 o
   1  33   5      153.65      189.61    135.17 o
   2  33   5      117.99        3.25    100.92 o
   3  33   5        2.59      -95.46     95.46 o
   4  33   5        0.56       63.89    106.81 o
   5  33   5       12.92      101.66    107.38 o
   6  33   5       27.48       23.72    110.16 o
   7  33   5       76.06      125.05    107.14 o
   8  33   5       20.23      -24.41    106.99 o
  -9  34   5        0.78      121.89    110.12 o
  -8  34   5        0.90      -24.47    102.35 o
  -7  34   5       15.68       42.37    105.19 o
  -6  34   5        7.65      -29.30    102.07 o
  -5  34   5      127.95      -10.06    102.92 o
  -4  34   5      230.39      187.24    103.50 o
  -3  34   5      250.54      279.38    104.48 o
  -2  34   5      117.61      256.97    107.36 o
  -1  34   5      287.50      441.90    112.23 o
   0  34   5      226.22      201.97    105.93 o
   1  34   5      247.03      214.59    108.40 o
   2  34   5        2.97      -98.90     98.90 o
   3  34   5        5.88      -65.23    112.01 o
   4  34   5      156.15      134.68    116.88 o
   5  34   5        0.09       67.40    112.41 o
   6  34   5       90.87       -6.12    113.09 o
   7  34   5      100.17      224.57    127.32 o
  -7  35   5        2.91      -19.76    119.56 o
  -6  35   5       78.03       56.74    119.15 o
  -5  35   5      194.92      351.70    111.01 o
  -4  35   5       50.35       82.08    119.65 o
  -3  35   5        1.18        0.17    102.93 o
  -2  35   5       87.89      103.92    107.95 o
  -1  35   5      117.89      237.50    110.23 o
   0  35   5        7.44      -94.78    102.30 o
   1  35   5      341.86      400.69    110.28 o
   2  35   5       24.73      244.20    117.93 o
   3  35   5       19.76       10.47    112.34 o
   4  35   5       66.19       35.63    115.95 o
   5  35   5      175.45      158.57    127.69 o
  -4  36   5        0.23      -59.76    122.13 o
  -3  36   5        9.25       27.83    123.64 o
  -2  36   5        5.53      -74.75    106.63 o
  -1  36   5      125.10     -125.32    125.32 o
   0  36   5      155.75      336.66    112.29 o
   1  36   5      616.25      847.29    137.51 o
   2  36   5       66.60     -158.98    158.98 o
 -25   0   6      551.25      678.00    212.83 o
 -24   0   6     1976.64     2112.29    602.82 o
 -23   0   6       21.59     -160.08    160.08 o
 -22   0   6      803.46     1170.68    197.22 o
 -21   0   6      993.80      994.77    272.22 o
 -20   0   6     2457.42     2016.12    209.82 o
 -19   0   6      286.85      151.28    155.26 o
 -18   0   6     1681.64     1470.47    341.08 o
 -17   0   6      954.91     1217.76    162.95 o
 -16   0   6     3036.18     3658.97    221.94 o
 -15   0   6     8265.40     8209.08    433.95 o
 -14   0   6     1847.06     1959.86    183.55 o
 -13   0   6     9011.41     7936.34    240.82 o
 -12   0   6     3575.34     3456.15    155.48 o
 -11   0   6      315.61      562.51     85.65 o
 -10   0   6    70908.55    78191.84   1573.59 o
  -9   0   6    17913.71    20456.08    562.28 o
  -8   0   6    10396.89    11004.81    278.34 o
  -7   0   6     6648.69     8175.05    175.99 o
  -6   0   6     2481.80     2880.16    163.92 o
  -5   0   6     8785.80     9744.79    203.46 o
  -4   0   6       23.63       72.47     46.83 o
  -3   0   6     2452.11     3230.02    100.34 o
  -2   0   6      324.70      537.40     53.92 o
  -1   0   6     1017.56      468.23     61.02 o
   0   0   6     6523.78     9506.16    230.00 o
   1   0   6     4387.98     3510.35    121.50 o
   2   0   6     7608.80     7119.65    187.79 o
   3   0   6     1874.57     1996.60     80.50 o
   4   0   6    17921.41    17527.06    331.47 o
   5   0   6     3162.43     3532.72    294.55 o
   6   0   6    31023.73    33720.70    710.73 o
   7   0   6     5333.51     9511.73    456.92 o
   8   0   6    19457.08    18657.10    428.76 o
   9   0   6     2494.22     2367.80    203.55 o
  10   0   6     9067.13     8556.86    244.37 o
  11   0   6      124.24      241.24     92.22 o
  12   0   6     8905.67     8435.08    308.12 o
  13   0   6     3112.70     3162.64    219.72 o
  14   0   6     3611.86     3580.70    177.48 o
  15   0   6      225.90      172.90    128.35 o
  16   0   6     1687.73     1614.26    163.11 o
  17   0   6     2551.77     2489.67    172.51 o
  18   0   6        4.19      447.36    134.79 o
  19   0   6      824.47      813.26    150.22 o
  20   0   6      132.74       54.14    194.94 o
  21   0   6       26.06      187.29    142.95 o
  22   0   6      495.02      469.32    254.05 o
 -25   1   6       48.43       36.90    133.37 o
 -24   1   6       11.17       47.89    128.18 o
 -23   1   6       13.82      -80.14    122.05 o
 -22   1   6      116.22      -47.23    118.43 o
 -21   1   6     2383.98     2190.79    214.92 o
 -20   1   6     2844.93     3103.15    177.30 o
 -19   1   6     3578.78     3627.02    170.02 o
 -18   1   6      515.37      251.54    101.87 o
 -17   1   6     1876.42     1748.62    131.47 o
 -16   1   6     3845.14     3413.53    135.87 o
 -15   1   6     1327.32     1125.43     96.11 o
 -14   1   6      179.95      237.78     86.56 o
 -13   1   6      341.33      386.04     71.05 o
 -12   1   6       34.87       43.47     54.74 o
 -11   1   6     2987.13     3992.02    110.98 o
 -10   1   6    16630.86    19968.64    321.64 o
  -9   1   6    10282.59    12313.62    215.97 o
  -8   1   6     2049.20     2145.69    100.46 o
  -7   1   6     2713.17     2090.79     62.25 o
  -6   1   6     1663.88     2828.63     59.73 o
  -5   1   6    12191.76    12718.22    177.60 o
  -4   1   6     3820.43     5233.21     91.17 o
  -3   1   6    22281.82    21321.88    295.71 o
  -2   1   6     3533.57     2667.43     69.04 o
  -1   1   6     7521.84     6706.19    114.65 o
   0   1   6    20694.41    19742.79    276.27 o
   1   1   6    13519.74    14548.10    230.40 o
   2   1   6     5896.56     6356.02    112.80 o
   3   1   6     6021.20     5985.46     99.48 o
   4   1   6     8335.78     7480.31    117.39 o
   5   1   6    10684.88    10322.22    151.78 o
   6   1   6    26926.85    26674.45    407.20 o
   7   1   6    73791.63    79229.22   1130.02 o
   8   1   6     1215.84     1551.44     75.83 o
   9   1   6      610.34      604.50     62.97 o
  10   1   6      947.53      978.64     70.66 o
  11   1   6     2934.68     2723.92    108.32 o
  12   1   6     3801.88     3516.23    115.76 o
  13   1   6     3648.73     3691.94    135.72 o
  14   1   6      413.74      387.27    100.28 o
  15   1   6      598.84      738.28     87.57 o
  16   1   6     2099.52     2337.16    114.80 o
  17   1   6     3666.43     3603.25    135.82 o
  18   1   6     3141.02     3607.54    219.73 o
  19   1   6      540.81      487.30     99.83 o
  20   1   6        3.94        8.28     94.00 o
  21   1   6      578.01      499.88    106.96 o
  22   1   6      143.48      309.18    156.68 o
 -25   2   6        1.52      -43.47    133.06 o
 -24   2   6       71.57     -129.51    129.51 o
 -23   2   6        0.02     -118.40    118.40 o
 -22   2   6       87.58      175.30    123.89 o
 -21   2   6      242.67      407.89    120.44 o
 -20   2   6      447.82      288.18    114.01 o
 -19   2   6      136.25      163.29    102.48 o
 -18   2   6       84.61       66.38     87.19 o
 -17   2   6       63.88       31.82     85.97 o
 -16   2   6       16.77       36.96     82.01 o
 -15   2   6      785.64      824.81    117.30 o
 -14   2   6       15.75      -69.42     69.42 o
 -13   2   6      601.74      560.34     74.55 o
 -12   2   6       17.42      164.58     64.13 o
 -11   2   6      203.50      222.48     62.96 o
 -10   2   6    26447.84    25648.93    434.11 o
  -9   2   6    14932.17    13489.92    204.24 o
  -8   2   6     3039.85     2505.23     86.28 o
  -7   2   6      579.71     1025.41     41.20 o
  -6   2   6     5028.53     5211.80     93.20 o
  -5   2   6      119.74      106.82     38.11 o
  -4   2   6     2395.03     2597.98     68.69 o
  -3   2   6      323.38      493.74     56.76 o
  -2   2   6     6230.96     6977.19    116.75 o
  -1   2   6      859.27     1787.07     92.86 o
   0   2   6     9762.38     8146.97    132.63 o
   1   2   6       24.06       44.64     36.35 o
   2   2   6      579.68      567.72     47.62 o
   3   2   6     4653.04     4461.15     91.97 o
   4   2   6        0.60      140.08     64.42 o
   5   2   6     7117.75     7656.54    177.59 o
   6   2   6     2940.94     4111.09    151.35 o
   7   2   6      533.16     1099.06    272.49 o
   8   2   6     1342.83     1511.33     73.54 o
   9   2   6      458.18      509.69     62.06 o
  10   2   6       10.16       71.01     59.17 o
  11   2   6      122.62       58.51     64.57 o
  12   2   6     1934.06     1953.60     94.21 o
  13   2   6     1201.27     1120.21     86.44 o
  14   2   6       29.52       77.56     74.98 o
  15   2   6     2973.59     2790.03    144.82 o
  16   2   6       76.35      118.83     82.37 o
  17   2   6        5.14       64.18     84.43 o
  18   2   6       13.93      -94.21     94.21 o
  19   2   6       39.92        0.60     88.74 o
  20   2   6       38.82      120.78     94.79 o
  21   2   6      253.38      322.34    121.04 o
  22   2   6       57.06        2.66    232.01 o
 -25   3   6        3.29     -126.60    126.60 o
 -24   3   6      478.68      498.08    138.22 o
 -23   3   6       90.71     -108.56    141.67 o
 -22   3   6      531.33      659.13    131.03 o
 -21   3   6        5.69      -88.57    108.89 o
 -20   3   6      515.25      371.14    101.89 o
 -19   3   6       81.89       60.45    114.25 o
 -18   3   6     1627.71     1352.53    120.17 o
 -17   3   6       66.14      227.48     87.32 o
 -16   3   6      413.80      324.89     85.97 o
 -15   3   6      396.14      573.78     85.87 o
 -14   3   6     1523.87     1969.45    173.62 o
 -13   3   6      601.65      685.35     74.87 o
 -12   3   6     1945.13     2059.60     93.97 o
 -11   3   6     7340.56     7609.28    172.96 o
 -10   3   6     1039.37     1806.72    113.68 o
  -9   3   6     3075.86     4909.10    137.32 o
  -8   3   6     3201.44     3922.95    103.31 o
  -7   3   6     5417.10     5595.15     99.40 o
  -6   3   6      400.47      945.64     50.46 o
  -5   3   6     9476.29    11670.93    236.06 o
  -4   3   6     6830.35     6679.90    115.09 o
  -3   3   6     7312.51     7770.30    128.41 o
  -2   3   6     3523.43     3790.25    122.35 o
  -1   3   6    47982.58    45033.44    596.60 o
   0   3   6    39138.03    38511.48    514.04 o
   1   3   6     1463.30     1445.86     52.29 o
   2   3   6    21532.16    23547.76    326.09 o
   3   3   6    12402.38    12962.50    179.70 o
   4   3   6     1761.27     2535.22     68.18 o
   5   3   6     4101.86     3608.67     88.91 o
   6   3   6    19378.87    20877.18    298.90 o
   7   3   6    21665.95    21047.33    303.09 o
   8   3   6     6601.55     7050.18    130.04 o
   9   3   6      708.61      779.27     51.54 o
  10   3   6       89.64      145.47     44.17 o
  11   3   6     7038.39     8081.55    150.70 o
  12   3   6      588.28      449.72     54.19 o
  13   3   6     2569.30     2109.92    109.94 o
  14   3   6     1068.64     1202.55     92.62 o
  15   3   6     1000.76      837.91     92.13 o
  16   3   6       22.62      -80.29     80.67 o
  17   3   6      429.67      326.81     89.94 o
  18   3   6      450.04      438.43     94.92 o
  19   3   6        3.78       64.13     90.30 o
  20   3   6      522.82      551.45    100.83 o
  21   3   6      180.27      120.32    128.81 o
  22   3   6       12.45      -41.00    153.32 o
 -24   4   6       20.68     -112.70    125.12 o
 -23   4   6      331.50      242.25    126.51 o
 -22   4   6      274.74      216.84    118.52 o
 -21   4   6      536.19      692.38    112.45 o
 -20   4   6      941.13      979.88    113.05 o
 -19   4   6      385.89      506.65    100.40 o
 -18   4   6     1457.11     1133.09    105.87 o
 -17   4   6      900.71      890.82    100.37 o
 -16   4   6     1497.20     1411.76    103.65 o
 -15   4   6      522.33      500.42     83.42 o
 -14   4   6      796.93      687.69    140.21 o
 -13   4   6     5065.80     4960.14    119.38 o
 -12   4   6        0.34       30.26     44.70 o
 -11   4   6     2922.14     3215.51     92.16 o
 -10   4   6    13371.98    14337.93    239.38 o
  -9   4   6     9234.47    10835.59    192.30 o
  -8   4   6    14869.34    19188.67    255.64 o
  -7   4   6     7860.69     8361.48    131.27 o
  -6   4   6     3654.91     3351.12     82.66 o
  -5   4   6       12.05       95.93     39.57 o
  -4   4   6     1651.33     2367.97     67.39 o
  -3   4   6     1854.71     1890.31     72.46 o
  -2   4   6    12281.48    12038.49    180.90 o
  -1   4   6     4141.65     4091.88    104.86 o
   0   4   6     7059.87     8477.07    137.47 o
   1   4   6     7192.78     6060.83    109.09 o
   2   4   6     4545.56     4027.78     87.97 o
   3   4   6     7138.79     8070.48    125.24 o
   4   4   6    24412.37    25097.15    323.60 o
   5   4   6     7342.06     9487.13    156.38 o
   6   4   6     4450.59     4417.40    114.04 o
   7   4   6     8163.98     9261.41    156.93 o
   8   4   6     4579.25     3747.26    101.35 o
   9   4   6       60.99       33.64     43.66 o
  10   4   6     3651.73     4410.36    104.27 o
  11   4   6     6187.45     4856.84    115.60 o
  12   4   6     1494.36     1506.83     82.56 o
  13   4   6       10.56      -70.93     70.93 o
  14   4   6     1621.57     1974.95    107.45 o
  15   4   6      358.66      373.59     83.69 o
  16   4   6      257.62      136.00     84.94 o
  17   4   6      705.59      779.24     94.93 o
  18   4   6        4.61       79.95     86.71 o
  19   4   6      310.28      215.06     92.78 o
  20   4   6      339.96      459.50    170.27 o
  21   4   6      708.22      880.49    144.71 o
  22   4   6      116.30      282.28    396.61 o
 -24   5   6      745.34      822.76    222.63 o
 -23   5   6      616.23      614.20    133.84 o
 -22   5   6      402.12      433.59    110.04 o
 -21   5   6      287.97      394.80    105.33 o
 -20   5   6       29.68       -8.94     93.08 o
 -19   5   6     1565.00     1394.41    115.00 o
 -18   5   6      475.39      378.30     95.04 o
 -17   5   6     1513.31     1793.59    112.64 o
 -16   5   6      588.91      810.32     92.32 o
 -15   5   6     2927.41     2484.08    130.06 o
 -14   5   6     9164.55     8932.25    179.38 o
 -13   5   6     2515.21     2328.32     84.91 o
 -12   5   6     1888.89     2026.82     82.82 o
 -11   5   6     1189.35     1445.79     77.80 o
 -10   5   6    10135.88    11571.64    239.90 o
  -9   5   6     4268.23     3923.30    104.10 o
  -8   5   6      946.13      904.32     43.51 o
  -7   5   6      378.02      337.04     41.07 o
  -6   5   6     2461.41     2012.84     66.52 o
  -5   5   6     1405.76     1178.15     53.75 o
  -4   5   6    21394.30    20501.32    289.35 o
  -3   5   6      145.90      153.86     39.55 o
  -2   5   6      543.33      797.68     46.44 o
  -1   5   6     5441.29     5165.66     99.68 o
   0   5   6     1715.53     1630.45     94.16 o
   1   5   6     5611.90     6817.42    143.51 o
   2   5   6     4510.89     3773.48     79.02 o
   3   5   6     1724.54     1945.68     58.79 o
   4   5   6      560.49      760.84     38.63 o
   5   5   6     4996.33     5524.47     93.62 o
   6   5   6     7923.16     6585.91    153.50 o
   7   5   6     1158.53     1669.63    115.00 o
   8   5   6       12.57      103.68     44.65 o
   9   5   6     5745.86     5490.29    115.60 o
  10   5   6      800.80      958.87     79.65 o
  11   5   6     3539.28     3530.24     97.60 o
  12   5   6      929.73     1081.95     91.43 o
  13   5   6      960.78      770.02     66.21 o
  14   5   6     2750.23     3077.90    159.09 o
  15   5   6     2023.46     2135.64    108.71 o
  16   5   6     1387.52     1583.96    104.36 o
  17   5   6       70.66      197.36     87.12 o
  18   5   6     1172.81     1185.54    105.15 o
  19   5   6        1.26       29.58    102.60 o
  20   5   6      303.29       87.45    105.52 o
  21   5   6      139.03      175.44    128.06 o
 -24   6   6       22.87       -4.92    154.34 o
 -23   6   6      108.90      145.87    109.79 o
 -22   6   6      150.16      -11.64    101.66 o
 -21   6   6      237.51      140.65    100.29 o
 -20   6   6     1558.07     1564.12    121.30 o
 -19   6   6        2.63      -76.06     86.62 o
 -18   6   6     3680.60     3983.47    154.86 o
 -17   6   6       79.85      100.73     85.50 o
 -16   6   6     4558.17     4659.58    155.13 o
 -15   6   6      301.35      345.32     80.00 o
 -14   6   6     3169.31     3132.38    102.94 o
 -13   6   6        1.34       33.20     54.26 o
 -12   6   6      536.48      511.11     58.00 o
 -11   6   6     6006.35     5856.60    130.51 o
 -10   6   6      130.43      260.38     50.85 o
  -9   6   6     1207.09     1633.06     62.79 o
  -8   6   6     2912.05     2701.98     76.22 o
  -7   6   6    11320.59    11624.04    228.45 o
  -6   6   6     3472.61     3032.72     79.39 o
  -5   6   6    12676.21    11729.92    182.93 o
  -4   6   6     2393.15     2769.54     74.55 o
  -3   6   6       73.35       36.79     40.64 o
  -2   6   6      414.19      501.19     54.38 o
  -1   6   6    16449.94    13683.37    203.65 o
   0   6   6       18.14      -46.47     69.73 o
   1   6   6     8121.96     8021.90    148.96 o
   2   6   6      239.31      603.56     72.55 o
   3   6   6      983.76      779.91     42.65 o
   4   6   6    12745.69    13501.93    177.12 o
   5   6   6    13529.43    15770.44    217.67 o
   6   6   6     6497.43     5718.39    119.22 o
   7   6   6     1051.77     1189.50     58.37 o
   8   6   6     3383.77     3268.65     86.30 o
   9   6   6     1322.17     1407.19     69.74 o
  10   6   6      190.48      221.55     52.23 o
  11   6   6      221.23      174.16     79.92 o
  12   6   6     1654.41     1704.97     78.07 o
  13   6   6      136.70      203.65     61.83 o
  14   6   6      423.24      297.81     86.45 o
  15   6   6     2374.13     2002.50    107.26 o
  16   6   6        5.52      -40.47     82.04 o
  17   6   6     2051.89     1874.32    112.07 o
  18   6   6       13.00       16.33     99.83 o
  19   6   6      623.63      744.58    115.61 o
  20   6   6      300.10      185.50    130.62 o
  21   6   6       81.81      200.60    131.27 o
 -24   7   6        9.97     -127.29    127.29 o
 -23   7   6       12.87      -67.66    122.16 o
 -22   7   6      372.96      340.91    116.66 o
 -21   7   6       36.41       28.71     97.63 o
 -20   7   6        6.51      -13.67    127.11 o
 -19   7   6      819.32      450.20     99.94 o
 -18   7   6     1102.60      786.62    100.87 o
 -17   7   6      410.20      383.10    156.19 o
 -16   7   6       24.26       28.40     80.28 o
 -15   7   6      445.88      550.46    124.71 o
 -14   7   6       62.38      159.96     72.80 o
 -13   7   6      566.66      697.16     64.31 o
 -12   7   6      831.21      886.83     62.15 o
 -11   7   6      204.97      192.82     39.78 o
 -10   7   6        1.39      -15.85     39.63 o
  -9   7   6      661.20      761.99     48.75 o
  -8   7   6    35156.32    36620.37    498.71 o
  -7   7   6      383.67      373.58     46.00 o
  -6   7   6     5923.13     7172.97    130.23 o
  -5   7   6       68.49      151.78     43.61 o
  -4   7   6      265.18      139.55     43.71 o
  -3   7   6    15752.12    15160.63    225.16 o
  -2   7   6     6595.50     6245.92    115.28 o
  -1   7   6     1360.98     1416.67     57.37 o
   0   7   6     1115.03     1380.21     77.80 o
   1   7   6      358.57      454.02     40.93 o
   2   7   6      145.09       70.21     45.33 o
   3   7   6     3873.47     4309.97     82.86 o
   4   7   6     2140.24     2602.58     66.11 o
   5   7   6      949.40     2084.08    108.89 o
   6   7   6      447.08      372.70     34.24 o
   7   7   6        0.02      103.71     32.92 o
   8   7   6       43.05      -32.34     43.90 o
   9   7   6      231.21      155.44     59.14 o
  10   7   6     1143.49     1153.85     65.53 o
  11   7   6     2895.91     2726.20     90.27 o
  12   7   6     2668.33     2688.87     93.01 o
  13   7   6       95.71       49.06     83.25 o
  14   7   6       88.33       54.52     76.32 o
  15   7   6      289.45      323.32     81.93 o
  16   7   6      455.30      461.47     86.94 o
  17   7   6      286.19      231.27    100.10 o
  18   7   6        7.44       -3.44    101.80 o
  19   7   6       43.86      -69.30    104.33 o
  20   7   6        2.28       -7.09    106.50 o
  21   7   6       45.84      -62.19    163.85 o
 -24   8   6        4.98      191.08    138.83 o
 -23   8   6      254.55      212.93    131.33 o
 -22   8   6      317.34      310.01    127.39 o
 -21   8   6       43.43     -114.27    114.27 o
 -20   8   6      316.33      350.42    100.83 o
 -19   8   6      199.79       21.80     92.06 o
 -18   8   6      522.05      619.97    130.29 o
 -17   8   6      264.25      304.31     90.06 o
 -16   8   6       84.81      208.91     68.52 o
 -15   8   6      788.95      706.07     74.08 o
 -14   8   6       26.16      -36.24     72.51 o
 -13   8   6      377.83      291.53     61.31 o
 -12   8   6        1.68      -27.62     52.92 o
 -11   8   6     1785.98     1717.45     57.99 o
 -10   8   6      138.47      290.22     43.86 o
  -9   8   6      834.01      872.23     55.20 o
  -8   8   6     3716.87     3976.87     91.16 o
  -7   8   6      480.64      955.13     50.31 o
  -6   8   6       27.58       -3.64     50.29 o
  -5   8   6     1817.22     2016.57     72.75 o
  -4   8   6      241.58      301.86     51.75 o
  -3   8   6     8151.05     8025.86    139.17 o
  -2   8   6       17.12       91.90     45.60 o
  -1   8   6      794.33      588.91     49.35 o
   0   8   6     5067.49     5846.21    112.43 o
   1   8   6      878.40     1017.08     44.72 o
   2   8   6     2901.62     2539.27     60.83 o
   3   8   6       15.62        4.22     52.32 o
   4   8   6     2023.77     2476.30     89.76 o
   5   8   6     3186.43     3364.51     93.25 o
   6   8   6     4475.02     4103.39     75.30 o
   7   8   6     2687.95     3481.41     69.95 o
   8   8   6      279.24      257.30     37.24 o
   9   8   6      352.25      357.84     53.62 o
  10   8   6     1234.39     1411.27     79.05 o
  11   8   6      383.23      154.27     58.38 o
  12   8   6      915.08      888.47     88.48 o
  13   8   6       17.51        7.32     62.79 o
  14   8   6      286.14      298.77     80.86 o
  15   8   6      271.06      124.65     81.10 o
  16   8   6       10.08      -73.51     94.01 o
  17   8   6      127.70      -94.66     94.66 o
  18   8   6      291.15      479.44    108.61 o
  19   8   6      460.23      391.90    113.26 o
  20   8   6       71.41      160.98    110.46 o
  21   8   6       29.85      252.15    129.82 o
 -24   9   6       74.01      164.56    134.78 o
 -23   9   6       22.00       56.04    128.31 o
 -22   9   6      224.59       30.42    121.18 o
 -21   9   6     2261.38     2258.00    162.63 o
 -20   9   6       39.70      201.53    116.74 o
 -19   9   6     1429.03     1377.12    115.48 o
[truncated: 672,725 more chars]
